# Supplementary material for: Slug Monitoring and Impacts on the Ground Beetle Community in the Frame of Sustainable Pest Control in Conventional and Conservation Agroecosystems
Source: Insects. 2020 Jun 18;11(6):380. doi: 10.3390/insects11060380 (PMC7349495; doi:10.3390/insects11060380)
Supplement: Supplementary file 1 [file insects-11-00380-s001.zip]

Archive with 4 entries (3 files):
- Supplementary Material/
- Supplementary Material/Figure S1.TIF
- Supplementary Material/Table S1 - Trial 1 statistics.xlsx
- Supplementary Material/Table S2 - Trial 2 statistics.xlsx
