# Supplementary material for: Slug Monitoring and Impacts on the Ground Beetle Community in the Frame of Sustainable Pest Control in Conventional and Conservation Agroecosystems
Source: Insects. 2020 Jun 18;11(6):380. doi: 10.3390/insects11060380 (PMC7349495; doi:10.3390/insects11060380)
Supplement: Supplementary file 1 [file insects-11-00380-s001.zip › Supplementary Material/Table S1 - Trial 1 statistics.xlsx]

## Sheet: Sheet1
General Linear Model
Specie = Carabidae (other species)
Between-Subjects Factorsa
		N
Thesis	mix	12
	plough	12
	rye	12
	vetch	12
TrapDsc	beer A	16
	beer B	16
	wood tile	16
a. Specie = Carabidae (other species)
Multivariate Testsa,b
Effect		Value	F	Hypothesis df	Error df	Sig.
samplings	Pillai's Trace	0.97342	76,295c	12	25	1.30702e-16
	Wilks' Lambda	0.0265803	76,295c	12	25	1.30702e-16
	Hotelling's Trace	36.6218	76,295c	12	25	1.30702e-16
	Roy's Largest Root	36.6218	76,295c	12	25	1.30702e-16
samplings * Thesis	Pillai's Trace	1.57107	2.47381	36	81	0.000390318
	Wilks' Lambda	0.0646359	3.16392	36	74.593	1.35082e-05
	Hotelling's Trace	6.1582	4.04845	36	71	2.50123e-07
	Roy's Largest Root	4.81291	10,829d	12	27	2.00741e-07
samplings * TrapDsc	Pillai's Trace	1.30089	4.0317	24	52	1.29469e-05
	Wilks' Lambda	0.0323193	9,505c	24	50	1.74575e-11
	Hotelling's Trace	19.6313	19.6313	24	48	2.28787e-17
	Roy's Largest Root	19.0913	41,364d	12	26	7.78179e-14
samplings * Thesis * TrapDsc	Pillai's Trace	2.42208	1.69238	72	180	0.00271801
	Wilks' Lambda	0.0216193	2.01562	72	141.819	0.000200715
	Hotelling's Trace	7.04362	2.28265	72	140	1.57029e-05
	Roy's Largest Root	3.25708	8,143d	12	30	1.64067e-06
a. Specie = Carabidae (other species)
b. Design: Intercept + Thesis + TrapDsc + Thesis * TrapDsc Within Subjects Design: samplings
c. Exact statistic
d. The statistic is an upper bound on F that yields a lower bound on the significance level.
Mauchly's Test of Sphericitya,b
Measure:	MEASURE_1
Within Subjects Effect	Mauchly's W	Approx. Chi-Square	df	Sig.	Epsilonc
					Greenhouse-Geisser	Huynh-Feldt	Lower-bound
samplings	1.41552e-15	1087.47	77	1.10963e-176	0.24863	0.356416	0.0833333
Tests the null hypothesis that the error covariance matrix of the orthonormalized transformed dependent variables is proportional to an identity matrix.
a. Specie = Carabidae (other species)
b. Design: Intercept + Thesis + TrapDsc + Thesis * TrapDsc Within Subjects Design: samplings
c. May be used to adjust the degrees of freedom for the averaged tests of significance. Corrected tests are displayed in the Tests of Within-Subjects Effects table.
Tests of Within-Subjects Effectsa
Measure:	MEASURE_1
Source		Type III Sum of Squares	df	Mean Square	F	Sig.
samplings	Sphericity Assumed	48196.7	12	4016.39	45.8857	1.91287e-69
	Greenhouse-Geisser	48196.7	2.98357	16154	45.8857	4.15271e-19
	Huynh-Feldt	48196.7	4.277	11268.8	45.8857	2.33534e-26
	Lower-bound	48196.7	1	48196.7	45.8857	6.51143e-08
samplings * Thesis	Sphericity Assumed	4593.39	36	127.594	1.45771	0.0458596
	Greenhouse-Geisser	4593.39	8.9507	513.188	1.45771	0.173488
	Huynh-Feldt	4593.39	12.831	357.992	1.45771	0.140542
	Lower-bound	4593.39	3	1531.13	1.45771	0.242332
samplings * TrapDsc	Sphericity Assumed	25340.9	24	1055.87	12.0629	5.80684e-35
	Greenhouse-Geisser	25340.9	5.96713	4246.75	12.0629	2.7193e-10
	Huynh-Feldt	25340.9	8.55399	2962.46	12.0629	7.33635e-14
	Lower-bound	25340.9	2	12670.4	12.0629	9.78021e-05
samplings * Thesis * TrapDsc	Sphericity Assumed	8347.04	72	115.931	1.32447	0.0490514
	Greenhouse-Geisser	8347.04	17.9014	466.278	1.32447	0.187766
	Huynh-Feldt	8347.04	25.662	325.269	1.32447	0.151185
	Lower-bound	8347.04	6	1391.17	1.32447	0.271663
Error(samplings)	Sphericity Assumed	37813.1	432	87.5304
	Greenhouse-Geisser	37813.1	107.408	352.05
	Huynh-Feldt	37813.1	153.972	245.585
	Lower-bound	37813.1	36	1050.36
a. Specie = Carabidae (other species)
Tests of Within-Subjects Contrastsa
Measure:	MEASURE_1
Source		Type III Sum of Squares	df	Mean Square	F	Sig.
samplings	Linear	26540.9	1	26540.9	136.121	8.6538e-14
	Quadratic	2495.27	1	2495.27	57.9294	5.27106e-09
	Cubic	2320.52	1	2320.52	27.1763	7.82292e-06
	Order 4	7822.77	1	7822.77	97.7357	8.4284e-12
	Order 5	2686.29	1	2686.29	40.2243	2.43008e-07
	Order 6	121.364	1	121.364	1.78445	0.189988
	Order 7	0.912948	1	0.912948	0.00766736	0.930709
	Order 8	153.187	1	153.187	0.993627	0.325511
	Order 9	408.19	1	408.19	3.62203	0.0650394
	Order 10	2063.74	1	2063.74	29.6	3.88843e-06
	Order 11	2945.34	1	2945.34	72.8629	3.56518e-10
	Order 12	638.129	1	638.129	39.8652	2.65079e-07
samplings * Thesis	Linear	1321.75	3	440.585	2.25963	0.0981087
	Quadratic	245.109	3	81.7029	1.89679	0.147593
	Cubic	92.7464	3	30.9155	0.362059	0.780752
	Order 4	357.716	3	119.239	1.48974	0.233738
	Order 5	459.587	3	153.196	2.29394	0.0944078
	Order 6	580.754	3	193.585	2.84633	0.0511087
	Order 7	329.491	3	109.83	0.922406	0.439821
	Order 8	468.865	3	156.288	1.01374	0.397929
	Order 9	231.441	3	77.1469	0.684556	0.567333
	Order 10	46.0366	3	15.3455	0.220099	0.881804
	Order 11	396.71	3	132.237	3.27131	0.0321408
	Order 12	63.1781	3	21.0594	1.31562	0.284341
samplings * TrapDsc	Linear	13812.7	2	6906.33	35.4205	3.13443e-09
	Quadratic	1333.62	2	666.808	15.4804	1.40822e-05
	Cubic	1190.5	2	595.252	6.97115	0.00276064
	Order 4	3922.65	2	1961.33	24.5043	1.91916e-07
	Order 5	1360.37	2	680.187	10.1851	0.000312293
	Order 6	201.937	2	100.968	1.48456	0.240145
	Order 7	48.2804	2	24.1402	0.202741	0.817416
	Order 8	154.948	2	77.4741	0.502526	0.609181
	Order 9	317.032	2	158.516	1.40658	0.258121
	Order 10	1163.99	2	581.995	8.34747	0.001051
	Order 11	1489.53	2	744.765	18.4243	3.0894e-06
	Order 12	345.37	2	172.685	10.788	0.000213357
samplings * Thesis * TrapDsc	Linear	1565.85	6	260.975	1.33846	0.265823
	Quadratic	369.273	6	61.5455	1.42882	0.230726
	Cubic	1288.23	6	214.705	2.51446	0.038978
	Order 4	908.238	6	151.373	1.89122	0.109178
	Order 5	728.399	6	121.4	1.81783	0.123158
	Order 6	574.002	6	95.667	1.40662	0.238943
	Order 7	772.932	6	128.822	1.08191	0.391567
	Order 8	704.088	6	117.348	0.761163	0.605077
	Order 9	252.771	6	42.1285	0.373823	0.890774
	Order 10	598.722	6	99.787	1.43123	0.229849
	Order 11	377.28	6	62.88	1.55555	0.188561
	Order 12	207.254	6	34.5423	2.15793	0.0702916
Error(samplings)	Linear	7019.31	36	194.981
	Quadratic	1550.68	36	43.0743
	Cubic	3073.96	36	85.3878
	Order 4	2881.44	36	80.04
	Order 5	2404.18	36	66.7827
	Order 6	2448.44	36	68.0121
	Order 7	4286.5	36	119.069
	Order 8	5550.1	36	154.169
	Order 9	4057.07	36	112.696
	Order 10	2509.96	36	69.7211
	Order 11	1455.23	36	40.4231
	Order 12	576.258	36	16.0072
a. Specie = Carabidae (other species)
Tests of Between-Subjects Effectsa
Measure:	MEASURE_1
Transformed Variable:	Average
Source	Type III Sum of Squares	df	Mean Square	F	Sig.
Intercept	27813.4	1	27813.4	196.836	3.6452e-16
Thesis	1778.57	3	592.857	4.19566	0.0120626
TrapDsc	14225.2	2	7112.6	50.336	3.72573e-11
Thesis * TrapDsc	1202.88	6	200.48	1.4188	0.234401
Error	5086.88	36	141.302
a. Specie = Carabidae (other species)
Estimated Marginal Means
2. Thesis * samplingsa
Measure:	MEASURE_1
Thesis		Mean	Std. Error	95% Confidence Interval
				Lower Bound	Upper Bound
mix	1	0	0	0	0
	2	3.70074e-17	0.242956	-0.492738	0.492738
	3	0.916667	0.47079	-0.0381403	1.87147
	4	1.77636e-15	2.49212	-5.05425	5.05425
	5	0.333333	0.205537	-0.0835146	0.750181
	6	2.25	0.656608	0.918337	3.58166
	7	0.75	0.390868	-0.042717	1.54272
	8	2.31296e-18	0.0416667	-0.0845039	0.0845039
	9	8.83333	3.54885	1.63593	16.0307
	10	7.25	1.5441	4.11841	10.3816
	11	37.1667	7.04187	22.8851	51.4482
	12	25.9167	4.30701	17.1816	34.6517
	13	12.6667	3.01155	6.55896	18.7744
plough	1	0	0	0	0
	2	9.25186e-17	0.242956	-0.492738	0.492738
	3	0.166667	0.47079	-0.78814	1.12147
	4	1.42941e-15	2.49212	-5.05425	5.05425
	5	0.25	0.205537	-0.166848	0.666848
	6	2.16667	0.656608	0.835004	3.49833
	7	1.25	0.390868	0.457283	2.04272
	8	0.0833333	0.0416667	-0.00117058	0.167837
	9	9.75	3.54885	2.5526	16.9474
	10	3.75	1.5441	0.618411	6.88159
	11	19.8333	7.04187	5.55175	34.1149
	12	18.25	4.30701	9.51498	26.985
	13	5.16667	3.01155	-0.941044	11.2744
rye	1	0	0	0	0
	2	0.666667	0.242956	0.173928	1.1594
	3	2.83333	0.47079	1.87853	3.78814
	4	8.88178e-16	2.49212	-5.05425	5.05425
	5	0.333333	0.205537	-0.0835146	0.750181
	6	0.5	0.656608	-0.831663	1.83166
	7	0.583333	0.390868	-0.209384	1.37605
	8	4.62593e-18	0.0416667	-0.0845039	0.0845039
	9	12.0833	3.54885	4.88593	19.2807
	10	4.91667	1.5441	1.78508	8.04826
	11	19.5	7.04187	5.21842	33.7816
	12	22.3333	4.30701	13.5983	31.0684
	13	8.91667	3.01155	2.80896	15.0244
vetch	1	0	0	0	0
	2	0	0.242956	-0.492738	0.492738
	3	3	0.47079	2.04519	3.95481
	4	5.83333	2.49212	0.779085	10.8876
	5	0.166667	0.205537	-0.250181	0.583515
	6	2	0.656608	0.668337	3.33166
	7	0.916667	0.390868	0.12395	1.70938
	8	4.62593e-18	0.0416667	-0.0845039	0.0845039
	9	23.4167	3.54885	16.2193	30.6141
	10	12.4167	1.5441	9.28508	15.5483
	11	31	7.04187	16.7184	45.2816
	12	23.75	4.30701	15.015	32.485
	13	15.25	3.01155	9.14229	21.3577
a. Specie = Carabidae (other species)
3. TrapDsc * samplingsa
Measure:	MEASURE_1
TrapDsc		Mean	Std. Error	95% Confidence Interval
				Lower Bound	Upper Bound
beer A	1	0	0	0	0
	2	0.1875	0.210406	-0.239224	0.614224
	3	2.25	0.407716	1.42311	3.07689
	4	4.375	2.15824	-0.00210712	8.75211
	5	0.1875	0.178	-0.173501	0.548501
	6	1.9375	0.568639	0.784246	3.09075
	7	1.3125	0.338502	0.625987	1.99901
	8	5.20417e-18	0.0360844	-0.0731825	0.0731825
	9	17.25	3.07339	11.0169	23.4831
	10	10.125	1.33723	7.41296	12.837
	11	38.875	6.09844	26.5068	51.2432
	12	28.5625	3.72998	20.9977	36.1273
	13	13.75	2.60808	8.46057	19.0394
beer B	1	0	0	0	0
	2	0.3125	0.210406	-0.114224	0.739224
	3	2.9375	0.407716	2.11061	3.76439
	4	3.33067e-16	2.15824	-4.37711	4.37711
	5	0.625	0.178	0.263999	0.986001
	6	3.25	0.568639	2.09675	4.40325
	7	1.3125	0.338502	0.625987	1.99901
	8	0.0625	0.0360844	-0.0106825	0.135683
	9	23.3125	3.07339	17.0794	29.5456
	10	11.125	1.33723	8.41296	13.837
	11	41.75	6.09844	29.3818	54.1182
	12	39.125	3.72998	31.5602	46.6898
	13	17.75	2.60808	12.4606	23.0394
wood tile	1	0	0	0	0
	2	6.93889e-17	0.210406	-0.426724	0.426724
	3	2.01228e-16	0.407716	-0.826887	0.826887
	4	3.33067e-16	2.15824	-4.37711	4.37711
	5	0	0.178	-0.361001	0.361001
	6	2.77556e-17	0.568639	-1.15325	1.15325
	7	3.747e-16	0.338502	-0.686513	0.686513
	8	5.20417e-18	0.0360844	-0.0731825	0.0731825
	9	1.33227e-15	3.07339	-6.23313	6.23313
	10	-1.33227e-15	1.33723	-2.71204	2.71204
	11	3.10862e-15	6.09844	-12.3682	12.3682
	12	3.10862e-15	3.72998	-7.56475	7.56475
	13	2.77556e-15	2.60808	-5.28943	5.28943
a. Specie = Carabidae (other species)
4. Thesis * TrapDsc * samplingsa
Measure:	MEASURE_1
Thesis			Mean	Std. Error	95% Confidence Interval
					Lower Bound	Upper Bound
mix	beer A	1	0	0	0	0
		2	-1.11022e-16	0.420813	-0.853448	0.853448
		3	1	0.815433	-0.653774	2.65377
		4	3.55271e-15	4.31647	-8.75421	8.75421
		5	0.25	0.356	-0.472002	0.972002
		6	1.5	1.13728	-0.806508	3.80651
		7	1.75	0.677003	0.376974	3.12303
		8	-6.93889e-18	0.0721688	-0.146365	0.146365
		9	14.75	6.14679	2.28374	27.2163
		10	11	2.67447	5.57593	16.4241
		11	59.75	12.1969	35.0136	84.4864
		12	25	7.45996	9.87049	40.1295
		13	15	5.21616	4.42114	25.5789
	beer B	1	0	0	0	0
		2	1.66533e-16	0.420813	-0.853448	0.853448
		3	1.75	0.815433	0.0962257	3.40377
		4	-6.10623e-16	4.31647	-8.75421	8.75421
		5	0.75	0.356	0.0279982	1.472
		6	5.25	1.13728	2.94349	7.55651
		7	0.5	0.677003	-0.873026	1.87303
		8	1.38778e-17	0.0721688	-0.146365	0.146365
		9	11.75	6.14679	-0.716261	24.2163
		10	10.75	2.67447	5.32593	16.1741
		11	51.75	12.1969	27.0136	76.4864
		12	52.75	7.45996	37.6205	67.8795
		13	23	5.21616	12.4211	33.5789
	wood tile	1	0	0	0	0
		2	5.55112e-17	0.420813	-0.853448	0.853448
		3	4.996e-16	0.815433	-1.65377	1.65377
		4	2.22045e-15	4.31647	-8.75421	8.75421
		5	-2.77556e-17	0.356	-0.722002	0.722002
		6	6.66134e-16	1.13728	-2.30651	2.30651
		7	2.498e-16	0.677003	-1.37303	1.37303
		8	0	0.0721688	-0.146365	0.146365
		9	3.10862e-15	6.14679	-12.4663	12.4663
		10	0	2.67447	-5.42407	5.42407
		11	0	12.1969	-24.7364	24.7364
		12	5.32907e-15	7.45996	-15.1295	15.1295
		13	3.9968e-15	5.21616	-10.5789	10.5789
plough	beer A	1	0	0	0	0
		2	5.55112e-17	0.420813	-0.853448	0.853448
		3	0.25	0.815433	-1.40377	1.90377
		4	0	4.31647	-8.75421	8.75421
		5	0.5	0.356	-0.222002	1.222
		6	2	1.13728	-0.306508	4.30651
		7	1.25	0.677003	-0.123026	2.62303
		8	2.77556e-17	0.0721688	-0.146365	0.146365
		9	15.75	6.14679	3.28374	28.2163
		10	6.75	2.67447	1.32593	12.1741
		11	37.25	12.1969	12.5136	61.9864
		12	25	7.45996	9.87049	40.1295
		13	3.75	5.21616	-6.82886	14.3289
	beer B	1	0	0	0	0
		2	2.22045e-16	0.420813	-0.853448	0.853448
		3	0.25	0.815433	-1.40377	1.90377
		4	-1.52656e-16	4.31647	-8.75421	8.75421
		5	0.25	0.356	-0.472002	0.972002
		6	4.5	1.13728	2.19349	6.80651
		7	2.5	0.677003	1.12697	3.87303
		8	0.25	0.0721688	0.103635	0.396365
		9	13.5	6.14679	1.03374	25.9663
		10	4.5	2.67447	-0.924072	9.92407
		11	22.25	12.1969	-2.48642	46.9864
		12	29.75	7.45996	14.6205	44.8795
		13	11.75	5.21616	1.17114	22.3289
	wood tile	1	0	0	0	0
		2	0	0.420813	-0.853448	0.853448
		3	6.93889e-16	0.815433	-1.65377	1.65377
		4	3.55271e-15	4.31647	-8.75421	8.75421
		5	2.77556e-17	0.356	-0.722002	0.722002
		6	3.33067e-16	1.13728	-2.30651	2.30651
		7	4.16334e-16	0.677003	-1.37303	1.37303
		8	6.93889e-18	0.0721688	-0.146365	0.146365
		9	6.66134e-15	6.14679	-12.4663	12.4663
		10	0	2.67447	-5.42407	5.42407
		11	5.32907e-15	12.1969	-24.7364	24.7364
		12	4.44089e-15	7.45996	-15.1295	15.1295
		13	7.10543e-15	5.21616	-10.5789	10.5789
rye	beer A	1	0	0	0	0
		2	0.75	0.420813	-0.103448	1.60345
		3	3.25	0.815433	1.59623	4.90377
		4	0	4.31647	-8.75421	8.75421
		5	-8.32667e-17	0.356	-0.722002	0.722002
		6	1.25	1.13728	-1.05651	3.55651
		7	0.5	0.677003	-0.873026	1.87303
		8	0	0.0721688	-0.146365	0.146365
		9	8.25	6.14679	-4.21626	20.7163
		10	9.75	2.67447	4.32593	15.1741
		11	31.25	12.1969	6.51358	55.9864
		12	36.25	7.45996	21.1205	51.3795
		13	13.25	5.21616	2.67114	23.8289
	beer B	1	0	0	0	0
		2	1.25	0.420813	0.396552	2.10345
		3	5.25	0.815433	3.59623	6.90377
		4	6.03684e-16	4.31647	-8.75421	8.75421
		5	1	0.356	0.277998	1.722
		6	0.25	1.13728	-2.05651	2.55651
		7	1.25	0.677003	-0.123026	2.62303
		8	1.38778e-17	0.0721688	-0.146365	0.146365
		9	28	6.14679	15.5337	40.4663
		10	5	2.67447	-0.424072	10.4241
		11	27.25	12.1969	2.51358	51.9864
		12	30.75	7.45996	15.6205	45.8795
		13	13.5	5.21616	2.92114	24.0789
	wood tile	1	0	0	0	0
		2	1.66533e-16	0.420813	-0.853448	0.853448
		3	8.88178e-16	0.815433	-1.65377	1.65377
		4	2.66454e-15	4.31647	-8.75421	8.75421
		5	-5.55112e-17	0.356	-0.722002	0.722002
		6	-5.55112e-16	1.13728	-2.30651	2.30651
		7	5.27356e-16	0.677003	-1.37303	1.37303
		8	0	0.0721688	-0.146365	0.146365
		9	5.77316e-15	6.14679	-12.4663	12.4663
		10	0	2.67447	-5.42407	5.42407
		11	3.55271e-15	12.1969	-24.7364	24.7364
		12	3.9968e-15	7.45996	-15.1295	15.1295
		13	3.10862e-15	5.21616	-10.5789	10.5789
vetch	beer A	1	0	0	0	0
		2	-2.22045e-16	0.420813	-0.853448	0.853448
		3	4.5	0.815433	2.84623	6.15377
		4	17.5	4.31647	8.74579	26.2542
		5	-1.38778e-16	0.356	-0.722002	0.722002
		6	3	1.13728	0.693492	5.30651
		7	1.75	0.677003	0.376974	3.12303
		8	-6.16298e-33	0.0721688	-0.146365	0.146365
		9	30.25	6.14679	17.7837	42.7163
		10	13	2.67447	7.57593	18.4241
		11	27.25	12.1969	2.51358	51.9864
		12	28	7.45996	12.8705	43.1295
		13	23	5.21616	12.4211	33.5789
	beer B	1	0	0	0	0
		2	1.66533e-16	0.420813	-0.853448	0.853448
		3	4.5	0.815433	2.84623	6.15377
		4	1.49186e-15	4.31647	-8.75421	8.75421
		5	0.5	0.356	-0.222002	1.222
		6	3	1.13728	0.693492	5.30651
		7	1	0.677003	-0.373026	2.37303
		8	0	0.0721688	-0.146365	0.146365
		9	40	6.14679	27.5337	52.4663
		10	24.25	2.67447	18.8259	29.6741
		11	65.75	12.1969	41.0136	90.4864
		12	43.25	7.45996	28.1205	58.3795
		13	22.75	5.21616	12.1711	33.3289
	wood tile	1	0	0	0	0
		2	5.55112e-17	0.420813	-0.853448	0.853448
		3	-1.27676e-15	0.815433	-1.65377	1.65377
		4	-7.10543e-15	4.31647	-8.75421	8.75421
		5	5.55112e-17	0.356	-0.722002	0.722002
		6	-3.33067e-16	1.13728	-2.30651	2.30651
		7	3.05311e-16	0.677003	-1.37303	1.37303
		8	1.38778e-17	0.0721688	-0.146365	0.146365
		9	-1.02141e-14	6.14679	-12.4663	12.4663
		10	-5.32907e-15	2.67447	-5.42407	5.42407
		11	3.55271e-15	12.1969	-24.7364	24.7364
		12	-1.33227e-15	7.45996	-15.1295	15.1295
		13	-3.10862e-15	5.21616	-10.5789	10.5789
a. Specie = Carabidae (other species)
Post Hoc Tests
Thesis
Multiple Comparisonsa
Based on observed means. The error term is Mean Square(Error) = 10.869.a
a. Specie = Carabidae (other species)
Homogeneous Subsets
MEASURE_1a
Student-Newman-Keulsb,c
Thesis	N	Subset
		1	2
plough	12	4.66667
rye	12	5.58974
mix	12	7.39103	7.39103
vetch	12		9.05769
Sig.		0.12094	0.223624
Means for groups in homogeneous subsets are displayed. Based on observed means. The error term is Mean Square(Error) = 10.869.a
a. Specie = Carabidae (other species)
b. Uses Harmonic Mean Sample Size = 12.000.
c. Alpha = .05.
TrapDsc
Multiple Comparisonsa
Based on observed means. The error term is Mean Square(Error) = 10.869.a
a. Specie = Carabidae (other species)
Homogeneous Subsets
MEASURE_1a
Student-Newman-Keulsb,c
TrapDsc	N	Subset
		1	2
wood tile	16	0
beer A	16		9.13942
beer B	16		10.8894
Sig.		1	0.141988
Means for groups in homogeneous subsets are displayed. Based on observed means. The error term is Mean Square(Error) = 10.869.a
a. Specie = Carabidae (other species)
b. Uses Harmonic Mean Sample Size = 16.000.
c. Alpha = .05.
Profile Plots
Specie = Deroceras invadens
Between-Subjects Factorsa
		N
Thesis	mix	12
	plough	12
	rye	12
	vetch	12
TrapDsc	beer A	16
	beer B	16
	wood tile	16
a. Specie = Deroceras invadens
Multivariate Testsa,b
Effect		Value	F	Hypothesis df	Error df	Sig.
samplings	Pillai's Trace	0.843448	11,224c	12	25	2.86594e-07
	Wilks' Lambda	0.156552	11,224c	12	25	2.86594e-07
	Hotelling's Trace	5.38764	11,224c	12	25	2.86594e-07
	Roy's Largest Root	5.38764	11,224c	12	25	2.86594e-07
samplings * Thesis	Pillai's Trace	1.67709	2.85237	36	81	4.87699e-05
	Wilks' Lambda	0.0433071	3.92391	36	74.593	3.11258e-07
	Hotelling's Trace	8.49354	5.58371	36	71	3.6393e-10
	Roy's Largest Root	7.05838	15,881d	12	27	3.15958e-09
samplings * TrapDsc	Pillai's Trace	0.980938	2.08561	24	52	0.0135624
	Wilks' Lambda	0.244124	2,133c	24	50	0.0120153
	Hotelling's Trace	2.17435	2.17435	24	48	0.0109892
	Roy's Largest Root	1.59711	3,460d	12	26	0.00389981
samplings * Thesis * TrapDsc	Pillai's Trace	2.09966	1.34582	72	180	0.0592473
	Wilks' Lambda	0.0377073	1.62828	72	141.819	0.00710375
	Hotelling's Trace	6.32824	2.05082	72	140	0.00014917
	Roy's Largest Root	4.19166	10,479d	12	30	1.06964e-07
a. Specie = Deroceras invadens
b. Design: Intercept + Thesis + TrapDsc + Thesis * TrapDsc Within Subjects Design: samplings
c. Exact statistic
d. The statistic is an upper bound on F that yields a lower bound on the significance level.
Mauchly's Test of Sphericitya,b
Measure:	MEASURE_1
Within Subjects Effect	Mauchly's W	Approx. Chi-Square	df	Sig.	Epsilonc
					Greenhouse-Geisser	Huynh-Feldt	Lower-bound
samplings	1.61722e-20	1449.41	77	2.32523e-250	0.150299	0.206094	0.0833333
Tests the null hypothesis that the error covariance matrix of the orthonormalized transformed dependent variables is proportional to an identity matrix.
a. Specie = Deroceras invadens
b. Design: Intercept + Thesis + TrapDsc + Thesis * TrapDsc Within Subjects Design: samplings
c. May be used to adjust the degrees of freedom for the averaged tests of significance. Corrected tests are displayed in the Tests of Within-Subjects Effects table.
Tests of Within-Subjects Effectsa
Measure:	MEASURE_1
Source		Type III Sum of Squares	df	Mean Square	F	Sig.
samplings	Sphericity Assumed	11143.7	12	928.644	32.9232	1.27091e-53
	Greenhouse-Geisser	11143.7	1.80358	6178.66	32.9232	4.96444e-10
	Huynh-Feldt	11143.7	2.47312	4505.93	32.9232	6.35096e-13
	Lower-bound	11143.7	1	11143.7	32.9232	1.55715e-06
samplings * Thesis	Sphericity Assumed	8245.53	36	229.042	8.12024	2.02564e-30
	Greenhouse-Geisser	8245.53	5.41075	1523.92	8.12024	3.09526e-06
	Huynh-Feldt	8245.53	7.41937	1111.35	8.12024	7.39206e-08
	Lower-bound	8245.53	3	2748.51	8.12024	0.000293651
samplings * TrapDsc	Sphericity Assumed	5358.9	24	223.287	7.9162	2.52692e-22
	Greenhouse-Geisser	5358.9	3.60717	1485.63	7.9162	5.30115e-05
	Huynh-Feldt	5358.9	4.94625	1083.43	7.9162	3.60067e-06
	Lower-bound	5358.9	2	2679.45	7.9162	0.00141456
samplings * Thesis * TrapDsc	Sphericity Assumed	4767.46	72	66.2147	2.34751	7.23755e-08
	Greenhouse-Geisser	4767.46	10.8215	440.555	2.34751	0.0171399
	Huynh-Feldt	4767.46	14.8387	321.285	2.34751	0.0071526
	Lower-bound	4767.46	6	794.577	2.34751	0.0513615
Error(samplings)	Sphericity Assumed	12185.2	432	28.2064
	Greenhouse-Geisser	12185.2	64.929	187.669
	Huynh-Feldt	12185.2	89.0324	136.862
	Lower-bound	12185.2	36	338.476
a. Specie = Deroceras invadens
Tests of Within-Subjects Contrastsa
Measure:	MEASURE_1
Source		Type III Sum of Squares	df	Mean Square	F	Sig.
samplings	Linear	5357.06	1	5357.06	56.3968	7.12139e-09
	Quadratic	1736.81	1	1736.81	64.1495	1.63329e-09
	Cubic	0.863782	1	0.863782	0.104947	0.747846
	Order 4	1518.81	1	1518.81	30.9388	2.67394e-06
	Order 5	1849.48	1	1849.48	34.041	1.15657e-06
	Order 6	475.901	1	475.901	11.747	0.00154057
	Order 7	144.983	1	144.983	5.00368	0.0315784
	Order 8	3.82592	1	3.82592	0.207577	0.651409
	Order 9	4.62449	1	4.62449	0.462116	0.500985
	Order 10	39.0586	1	39.0586	7.58987	0.00914877
	Order 11	0.800906	1	0.800906	0.596674	0.444892
	Order 12	11.5075	1	11.5075	33.221	1.43784e-06
samplings * Thesis	Linear	3162.58	3	1054.19	11.0981	2.64595e-05
	Quadratic	1787.09	3	595.697	22.0022	2.87539e-08
	Cubic	387.799	3	129.266	15.7055	1.07963e-06
	Order 4	423.299	3	141.1	2.87426	0.0495626
	Order 5	660.589	3	220.196	4.05287	0.0139967
	Order 6	857.308	3	285.769	7.05387	0.000753476
	Order 7	538.375	3	179.458	6.1935	0.00166897
	Order 8	298.242	3	99.414	5.39376	0.0036012
	Order 9	117.481	3	39.1604	3.91323	0.0162033
	Order 10	7.40989	3	2.46996	0.479963	0.698247
	Order 11	4.94456	3	1.64819	1.2279	0.313707
	Order 12	0.407524	3	0.135841	0.39216	0.759363
samplings * TrapDsc	Linear	2436.15	2	1218.07	12.8234	6.23825e-05
	Quadratic	750.903	2	375.451	13.8674	3.42507e-05
	Cubic	100.143	2	50.0715	6.08356	0.00529581
	Order 4	660.499	2	330.249	6.72732	0.00329397
	Order 5	805.122	2	402.561	7.40943	0.00201836
	Order 6	509.639	2	254.819	6.28991	0.00454193
	Order 7	65.8004	2	32.9002	1.13546	0.332511
	Order 8	7.19938	2	3.59969	0.195303	0.823451
	Order 9	10.0137	2	5.00687	0.500327	0.610486
	Order 10	1.36137	2	0.680686	0.132271	0.876527
	Order 11	11.958	2	5.97902	4.45436	0.0186849
	Order 12	0.108773	2	0.0543864	0.157008	0.855279
samplings * Thesis * TrapDsc	Linear	1663.21	6	277.202	2.91827	0.0200943
	Quadratic	881.44	6	146.907	5.42603	0.000443455
	Cubic	228.186	6	38.0309	4.62066	0.00141537
	Order 4	234.365	6	39.0609	0.795686	0.579519
	Order 5	528.138	6	88.023	1.62013	0.169935
	Order 6	515.974	6	85.9957	2.1227	0.0745102
	Order 7	385.636	6	64.2727	2.21819	0.0636189
	Order 8	218.223	6	36.3705	1.9733	0.0953707
	Order 9	52.3923	6	8.73206	0.872578	0.524497
	Order 10	46.6299	6	7.77165	1.51019	0.202763
	Order 11	10.1633	6	1.69388	1.26194	0.299137
	Order 12	3.10051	6	0.516752	1.49181	0.208792
Error(samplings)	Linear	3419.59	36	94.9887
	Quadratic	974.679	36	27.0744
	Cubic	296.302	36	8.23062
	Order 4	1767.27	36	49.0908
	Order 5	1955.91	36	54.3309
	Order 6	1458.45	36	40.5124
	Order 7	1043.11	36	28.9753
	Order 8	663.526	36	18.4313
	Order 9	360.259	36	10.0072
	Order 10	185.262	36	5.14616
	Order 11	48.3222	36	1.34228
	Order 12	12.4701	36	0.346393
a. Specie = Deroceras invadens
Tests of Between-Subjects Effectsa
Measure:	MEASURE_1
Transformed Variable:	Average
Source	Type III Sum of Squares	df	Mean Square	F	Sig.
Intercept	4442.67	1	4442.67	64.0873	1.65192e-09
Thesis	1516.83	3	505.608	7.29361	0.000607154
TrapDsc	1323.64	2	661.822	9.54706	0.000471576
Thesis * TrapDsc	979.497	6	163.249	2.35494	0.050734
Error	2495.6	36	69.3221
a. Specie = Deroceras invadens
Estimated Marginal Means
2. Thesis * samplingsa
Measure:	MEASURE_1
Thesis		Mean	Std. Error	95% Confidence Interval
				Lower Bound	Upper Bound
mix	1	0.916667	1.33615	-1.79317	3.62651
	2	4.08333	4.32892	-4.69613	12.8628
	3	4.33333	3.36813	-2.49756	11.1642
	4	3.41667	1.1592	1.0657	5.76764
	5	0.0833333	0.0589256	-0.0361733	0.20284
	6	0	0	0	0
	7	0.0833333	0.0416667	-0.00117058	0.167837
	8	0.333333	0.208333	-0.0891863	0.755853
	9	0.166667	0.295608	-0.432855	0.766188
	10	1.75	0.768672	0.191061	3.30894
	11	0.333333	0.195434	-0.0630252	0.729692
	12	0.0833333	0.0416667	-0.00117058	0.167837
	13	0.166667	0.0589256	0.0471601	0.286173
plough	1	16.4167	1.33615	13.7068	19.1265
	2	33.3333	4.32892	24.5539	42.1128
	3	10.4167	3.36813	3.58577	17.2476
	4	2.91667	1.1592	0.565695	5.26764
	5	-4.62593e-18	0.0589256	-0.119507	0.119507
	6	0	0	0	0
	7	0	0.0416667	-0.0845039	0.0845039
	8	0.166667	0.208333	-0.255853	0.589186
	9	0.0833333	0.295608	-0.516188	0.682855
	10	0.666667	0.768672	-0.892272	2.22561
	11	0.166667	0.195434	-0.229692	0.563025
	12	0	0.0416667	-0.0845039	0.0845039
	13	-3.46945e-18	0.0589256	-0.119507	0.119507
rye	1	3.66667	1.33615	0.956826	6.37651
	2	13.9167	4.32892	5.1372	22.6961
	3	16	3.36813	9.16911	22.8309
	4	6.16667	1.1592	3.8157	8.51764
	5	0.0833333	0.0589256	-0.0361733	0.20284
	6	0	0	0	0
	7	0	0.0416667	-0.0845039	0.0845039
	8	0.0833333	0.208333	-0.339186	0.505853
	9	0.0833333	0.295608	-0.516188	0.682855
	10	2.33333	0.768672	0.774394	3.89227
	11	0.5	0.195434	0.103641	0.896359
	12	0	0.0416667	-0.0845039	0.0845039
	13	-3.46945e-18	0.0589256	-0.119507	0.119507
vetch	1	1.91667	1.33615	-0.793174	4.62651
	2	6	4.32892	-2.77946	14.7795
	3	3.16667	3.36813	-3.66423	9.99756
	4	1	1.1592	-1.35097	3.35097
	5	1.38778e-17	0.0589256	-0.119507	0.119507
	6	0	0	0	0
	7	0	0.0416667	-0.0845039	0.0845039
	8	0.833333	0.208333	0.410814	1.25585
	9	0.75	0.295608	0.150479	1.34952
	10	2	0.768672	0.441061	3.55894
	11	0.333333	0.195434	-0.0630252	0.729692
	12	0	0.0416667	-0.0845039	0.0845039
	13	-3.46945e-18	0.0589256	-0.119507	0.119507
a. Specie = Deroceras invadens
3. TrapDsc * samplingsa
Measure:	MEASURE_1
TrapDsc		Mean	Std. Error	95% Confidence Interval
				Lower Bound	Upper Bound
beer A	1	6.375	1.15714	4.02821	8.72179
	2	18.8125	3.74896	11.2093	26.4157
	3	12.1875	2.91689	6.27177	18.1032
	4	5.25	1.0039	3.214	7.286
	5	3.46945e-17	0.051031	-0.103496	0.103496
	6	0	0	0	0
	7	0.0625	0.0360844	-0.0106825	0.135683
	8	0.125	0.180422	-0.240913	0.490913
	9	4.44089e-16	0.256004	-0.519201	0.519201
	10	0.6875	0.665689	-0.662581	2.03758
	11	0.25	0.169251	-0.0932565	0.593257
	12	0.0625	0.0360844	-0.0106825	0.135683
	13	0.0625	0.051031	-0.0409957	0.165996
beer B	1	8.8125	1.15714	6.46571	11.1593
	2	23.375	3.74896	15.7718	30.9782
	3	12.625	2.91689	6.70927	18.5407
	4	4.4375	1.0039	2.4015	6.4735
	5	0.0625	0.051031	-0.0409957	0.165996
	6	0	0	0	0
	7	0	0.0360844	-0.0731825	0.0731825
	8	0.5	0.180422	0.134087	0.865913
	9	0.25	0.256004	-0.269201	0.769201
	10	1.3125	0.665689	-0.0375807	2.66258
	11	0.4375	0.169251	0.0942435	0.780757
	12	0	0.0360844	-0.0731825	0.0731825
	13	0.0625	0.051031	-0.0409957	0.165996
wood tile	1	2	1.15714	-0.346791	4.34679
	2	0.8125	3.74896	-6.79074	8.41574
	3	0.625	2.91689	-5.29073	6.54073
	4	0.4375	1.0039	-1.5985	2.4735
	5	0.0625	0.051031	-0.0409957	0.165996
	6	0	0	0	0
	7	0	0.0360844	-0.0731825	0.0731825
	8	0.4375	0.180422	0.0715873	0.803413
	9	0.5625	0.256004	0.0432992	1.0817
	10	3.0625	0.665689	1.71242	4.41258
	11	0.3125	0.169251	-0.0307565	0.655757
	12	0	0.0360844	-0.0731825	0.0731825
	13	6.93889e-18	0.051031	-0.103496	0.103496
a. Specie = Deroceras invadens
4. Thesis * TrapDsc * samplingsa
Measure:	MEASURE_1
Thesis			Mean	Std. Error	95% Confidence Interval
					Lower Bound	Upper Bound
mix	beer A	1	1.25	2.31428	-3.44358	5.94358
		2	4.5	7.49792	-10.7065	19.7065
		3	5	5.83378	-6.83145	16.8315
		4	6	2.0078	1.928	10.072
		5	4.16334e-17	0.102062	-0.206991	0.206991
		6	0	0	0	0
		7	0.25	0.0721688	0.103635	0.396365
		8	0.25	0.360844	-0.481825	0.981825
		9	4.44089e-16	0.512009	-1.0384	1.0384
		10	1.75	1.33138	-0.950161	4.45016
		11	0.25	0.338502	-0.436513	0.936513
		12	0.25	0.0721688	0.103635	0.396365
		13	0.25	0.102062	0.0430085	0.456991
	beer B	1	0.75	2.31428	-3.94358	5.44358
		2	6.25	7.49792	-8.95648	21.4565
		3	7.25	5.83378	-4.58145	19.0815
		4	3.5	2.0078	-0.572002	7.572
		5	0.25	0.102062	0.0430085	0.456991
		6	0	0	0	0
		7	0	0.0721688	-0.146365	0.146365
		8	0.75	0.360844	0.0181746	1.48183
		9	0.25	0.512009	-0.788402	1.2884
		10	2.5	1.33138	-0.200161	5.20016
		11	0.5	0.338502	-0.186513	1.18651
		12	0	0.0721688	-0.146365	0.146365
		13	0.25	0.102062	0.0430085	0.456991
	wood tile	1	0.75	2.31428	-3.94358	5.44358
		2	1.5	7.49792	-13.7065	16.7065
		3	0.75	5.83378	-11.0815	12.5815
		4	0.75	2.0078	-3.322	4.822
		5	-2.77556e-17	0.102062	-0.206991	0.206991
		6	0	0	0	0
		7	0	0.0721688	-0.146365	0.146365
		8	-2.22045e-16	0.360844	-0.731825	0.731825
		9	0.25	0.512009	-0.788402	1.2884
		10	1	1.33138	-1.70016	3.70016
		11	0.25	0.338502	-0.436513	0.936513
		12	0	0.0721688	-0.146365	0.146365
		13	-2.42861e-17	0.102062	-0.206991	0.206991
plough	beer A	1	16.5	2.31428	11.8064	21.1936
		2	40.25	7.49792	25.0435	55.4565
		3	14.75	5.83378	2.91855	26.5815
		4	4.5	2.0078	0.427998	8.572
		5	2.77556e-17	0.102062	-0.206991	0.206991
		6	0	0	0	0
		7	0	0.0721688	-0.146365	0.146365
		8	4.44089e-16	0.360844	-0.731825	0.731825
		9	4.44089e-16	0.512009	-1.0384	1.0384
		10	0.25	1.33138	-2.45016	2.95016
		11	1.66533e-16	0.338502	-0.686513	0.686513
		12	0	0.0721688	-0.146365	0.146365
		13	-6.93889e-18	0.102062	-0.206991	0.206991
	beer B	1	28.75	2.31428	24.0564	33.4436
		2	59.75	7.49792	44.5435	74.9565
		3	16.25	5.83378	4.41855	28.0815
		4	4.25	2.0078	0.177998	8.322
		5	-4.16334e-17	0.102062	-0.206991	0.206991
		6	0	0	0	0
		7	0	0.0721688	-0.146365	0.146365
		8	0.5	0.360844	-0.231825	1.23183
		9	0.25	0.512009	-0.788402	1.2884
		10	0.75	1.33138	-1.95016	3.45016
		11	0.25	0.338502	-0.436513	0.936513
		12	0	0.0721688	-0.146365	0.146365
		13	-3.46945e-18	0.102062	-0.206991	0.206991
	wood tile	1	4	2.31428	-0.693582	8.69358
		2	-8.21565e-15	7.49792	-15.2065	15.2065
		3	0.25	5.83378	-11.5815	12.0815
		4	6.66134e-16	2.0078	-4.072	4.072
		5	0	0.102062	-0.206991	0.206991
		6	0	0	0	0
		7	0	0.0721688	-0.146365	0.146365
		8	-6.66134e-16	0.360844	-0.731825	0.731825
		9	-4.44089e-16	0.512009	-1.0384	1.0384
		10	1	1.33138	-1.70016	3.70016
		11	0.25	0.338502	-0.436513	0.936513
		12	0	0.0721688	-0.146365	0.146365
		13	-1.84889e-32	0.102062	-0.206991	0.206991
rye	beer A	1	5.25	2.31428	0.556418	9.94358
		2	21.5	7.49792	6.29352	36.7065
		3	22.5	5.83378	10.6685	34.3315
		4	9.25	2.0078	5.178	13.322
		5	2.77556e-17	0.102062	-0.206991	0.206991
		6	0	0	0	0
		7	0	0.0721688	-0.146365	0.146365
		8	0.25	0.360844	-0.481825	0.981825
		9	8.88178e-16	0.512009	-1.0384	1.0384
		10	8.88178e-16	1.33138	-2.70016	2.70016
		11	0.5	0.338502	-0.186513	1.18651
		12	0	0.0721688	-0.146365	0.146365
		13	-6.93889e-18	0.102062	-0.206991	0.206991
	beer B	1	3.75	2.31428	-0.943582	8.44358
		2	19.25	7.49792	4.04352	34.4565
		3	24.25	5.83378	12.4185	36.0815
		4	8.5	2.0078	4.428	12.572
		5	-4.16334e-17	0.102062	-0.206991	0.206991
		6	0	0	0	0
		7	0	0.0721688	-0.146365	0.146365
		8	2.22045e-16	0.360844	-0.731825	0.731825
		9	0.25	0.512009	-0.788402	1.2884
		10	1.25	1.33138	-1.45016	3.95016
		11	1	0.338502	0.313487	1.68651
		12	0	0.0721688	-0.146365	0.146365
		13	-3.46945e-18	0.102062	-0.206991	0.206991
	wood tile	1	2	2.31428	-2.69358	6.69358
		2	1	7.49792	-14.2065	16.2065
		3	1.25	5.83378	-10.5815	13.0815
		4	0.75	2.0078	-3.322	4.822
		5	0.25	0.102062	0.0430085	0.456991
		6	0	0	0	0
		7	0	0.0721688	-0.146365	0.146365
		8	-4.44089e-16	0.360844	-0.731825	0.731825
		9	0	0.512009	-1.0384	1.0384
		10	5.75	1.33138	3.04984	8.45016
		11	0	0.338502	-0.686513	0.686513
		12	0	0.0721688	-0.146365	0.146365
		13	-1.2326e-32	0.102062	-0.206991	0.206991
vetch	beer A	1	2.5	2.31428	-2.19358	7.19358
		2	9	7.49792	-6.20648	24.2065
		3	6.5	5.83378	-5.33145	18.3315
		4	1.25	2.0078	-2.822	5.322
		5	5.55112e-17	0.102062	-0.206991	0.206991
		6	0	0	0	0
		7	0	0.0721688	-0.146365	0.146365
		8	-8.88178e-16	0.360844	-0.731825	0.731825
		9	-8.88178e-16	0.512009	-1.0384	1.0384
		10	0.75	1.33138	-1.95016	3.45016
		11	0.25	0.338502	-0.436513	0.936513
		12	0	0.0721688	-0.146365	0.146365
		13	-3.81639e-17	0.102062	-0.206991	0.206991
	beer B	1	2	2.31428	-2.69358	6.69358
		2	8.25	7.49792	-6.95648	23.4565
		3	2.75	5.83378	-9.08145	14.5815
		4	1.5	2.0078	-2.572	5.572
		5	-4.16334e-17	0.102062	-0.206991	0.206991
		6	0	0	0	0
		7	0	0.0721688	-0.146365	0.146365
		8	0.75	0.360844	0.0181746	1.48183
		9	0.25	0.512009	-0.788402	1.2884
		10	0.75	1.33138	-1.95016	3.45016
		11	0	0.338502	-0.686513	0.686513
		12	0	0.0721688	-0.146365	0.146365
		13	-2.42861e-17	0.102062	-0.206991	0.206991
	wood tile	1	1.25	2.31428	-3.44358	5.94358
		2	0.75	7.49792	-14.4565	15.9565
		3	0.25	5.83378	-11.5815	12.0815
		4	0.25	2.0078	-3.822	4.322
		5	2.77556e-17	0.102062	-0.206991	0.206991
		6	0	0	0	0
		7	0	0.0721688	-0.146365	0.146365
		8	1.75	0.360844	1.01817	2.48183
		9	2	0.512009	0.961598	3.0384
		10	4.5	1.33138	1.79984	7.20016
		11	0.75	0.338502	0.0634869	1.43651
		12	0	0.0721688	-0.146365	0.146365
		13	5.20417e-17	0.102062	-0.206991	0.206991
a. Specie = Deroceras invadens
Post Hoc Tests
Thesis
Multiple Comparisonsa
Based on observed means. The error term is Mean Square(Error) = 5.332.a
a. Specie = Deroceras invadens
Homogeneous Subsets
MEASURE_1a
Student-Newman-Keulsb,c
Thesis	N	Subset
		1	2
mix	12	1.21154
vetch	12	1.23077
rye	12	3.29487	3.29487
plough	12		4.9359
Sig.		0.083054	0.0902763
Means for groups in homogeneous subsets are displayed. Based on observed means. The error term is Mean Square(Error) = 5.332.a
a. Specie = Deroceras invadens
b. Uses Harmonic Mean Sample Size = 12.000.
c. Alpha = .05.
TrapDsc
Multiple Comparisonsa
Based on observed means. The error term is Mean Square(Error) = 5.332.a
a. Specie = Deroceras invadens
Homogeneous Subsets
MEASURE_1a
Student-Newman-Keulsb,c
TrapDsc	N	Subset
		1	2
wood tile	16	0.639423
beer A	16		3.375
beer B	16		3.99038
Sig.		1	0.455901
Means for groups in homogeneous subsets are displayed. Based on observed means. The error term is Mean Square(Error) = 5.332.a
a. Specie = Deroceras invadens
b. Uses Harmonic Mean Sample Size = 16.000.
c. Alpha = .05.
Profile Plots
Specie = P. cupreus
Between-Subjects Factorsa
		N
Thesis	mix	12
	plough	12
	rye	12
	vetch	12
TrapDsc	beer A	16
	beer B	16
	wood tile	16
a. Specie = P. cupreus
Multivariate Testsa,b
Effect		Value	F	Hypothesis df	Error df	Sig.
samplings	Pillai's Trace	0.965978	59,151c	12	25	2.76015e-15
	Wilks' Lambda	0.0340223	59,151c	12	25	2.76015e-15
	Hotelling's Trace	28.3925	59,151c	12	25	2.76015e-15
	Roy's Largest Root	28.3925	59,151c	12	25	2.76015e-15
samplings * Thesis	Pillai's Trace	1.75213	3.15921	36	81	9.2512e-06
	Wilks' Lambda	0.0478434	3.72513	36	74.593	8.14781e-07
	Hotelling's Trace	6.33238	4.16295	36	71	1.48323e-07
	Roy's Largest Root	3.82304	8,602d	12	27	2.0458e-06
samplings * TrapDsc	Pillai's Trace	1.37705	4.78952	24	52	1.15872e-06
	Wilks' Lambda	0.0333002	9,333c	24	50	2.45076e-11
	Hotelling's Trace	16.707	16.707	24	48	6.31207e-16
	Roy's Largest Root	15.9336	34,523d	12	26	6.86675e-13
samplings * Thesis * TrapDsc	Pillai's Trace	2.24422	1.49384	72	180	0.017312
	Wilks' Lambda	0.0350803	1.67636	72	141.819	0.00466605
	Hotelling's Trace	5.63255	1.82536	72	140	0.00124683
	Roy's Largest Root	2.78771	6,969d	12	30	7.92853e-06
a. Specie = P. cupreus
b. Design: Intercept + Thesis + TrapDsc + Thesis * TrapDsc Within Subjects Design: samplings
c. Exact statistic
d. The statistic is an upper bound on F that yields a lower bound on the significance level.
Mauchly's Test of Sphericitya,b
Measure:	MEASURE_1
Within Subjects Effect	Mauchly's W	Approx. Chi-Square	df	Sig.	Epsilonc
					Greenhouse-Geisser	Huynh-Feldt	Lower-bound
samplings	9.93362e-11	732.562	77	2.32295e-106	0.289003	0.421292	0.0833333
Tests the null hypothesis that the error covariance matrix of the orthonormalized transformed dependent variables is proportional to an identity matrix.
a. Specie = P. cupreus
b. Design: Intercept + Thesis + TrapDsc + Thesis * TrapDsc Within Subjects Design: samplings
c. May be used to adjust the degrees of freedom for the averaged tests of significance. Corrected tests are displayed in the Tests of Within-Subjects Effects table.
Tests of Within-Subjects Effectsa
Measure:	MEASURE_1
Source		Type III Sum of Squares	df	Mean Square	F	Sig.
samplings	Sphericity Assumed	242085	12	20173.7	47.5844	2.45267e-71
	Greenhouse-Geisser	242085	3.46803	69804.7	47.5844	2.23066e-22
	Huynh-Feldt	242085	5.0555	47885.4	47.5844	1.62946e-31
	Lower-bound	242085	1	242085	47.5844	4.46709e-08
samplings * Thesis	Sphericity Assumed	106697	36	2963.81	6.99083	1.13696e-25
	Greenhouse-Geisser	106697	10.4041	10255.3	6.99083	7.69038e-09
	Huynh-Feldt	106697	15.1665	7035.06	6.99083	5.3311e-12
	Lower-bound	106697	3	35565.7	6.99083	0.000797816
samplings * TrapDsc	Sphericity Assumed	124297	24	5179.05	12.216	2.10408e-35
	Greenhouse-Geisser	124297	6.93606	17920.4	12.216	9.22585e-12
	Huynh-Feldt	124297	10.111	12293.3	12.216	3.45477e-16
	Lower-bound	124297	2	62148.6	12.216	8.9258e-05
samplings * Thesis * TrapDsc	Sphericity Assumed	84571.7	72	1174.61	2.77058	8.85915e-11
	Greenhouse-Geisser	84571.7	20.8082	4064.35	2.77058	0.000256002
	Huynh-Feldt	84571.7	30.333	2788.11	2.77058	1.51604e-05
	Lower-bound	84571.7	6	14095.3	2.77058	0.0255787
Error(samplings)	Sphericity Assumed	183149	432	423.957
	Greenhouse-Geisser	183149	124.849	1466.97
	Huynh-Feldt	183149	181.998	1006.33
	Lower-bound	183149	36	5087.48
a. Specie = P. cupreus
Tests of Within-Subjects Contrastsa
Measure:	MEASURE_1
Source		Type III Sum of Squares	df	Mean Square	F	Sig.
samplings	Linear	3789.89	1	3789.89	7.13725	0.0112664
	Quadratic	101.429	1	101.429	0.543098	0.465927
	Cubic	15105.4	1	15105.4	35.4599	7.98553e-07
	Order 4	61484.4	1	61484.4	357.28	2.81373e-20
	Order 5	622.161	1	622.161	1.46235	0.234439
	Order 6	22780.2	1	22780.2	42.1785	1.52531e-07
	Order 7	35812.8	1	35812.8	95.518	1.14216e-11
	Order 8	842.216	1	842.216	1.78509	0.18991
	Order 9	15613.6	1	15613.6	35.4887	7.92653e-07
	Order 10	556.316	1	556.316	0.948785	0.336529
	Order 11	83737.6	1	83737.6	121.206	4.47605e-13
	Order 12	1638.59	1	1638.59	6.76568	0.0133998
samplings * Thesis	Linear	6851.65	3	2283.88	4.30108	0.0108152
	Quadratic	1199.11	3	399.704	2.14021	0.112187
	Cubic	17543.7	3	5847.91	13.728	3.98298e-06
	Order 4	12932.3	3	4310.77	25.0494	6.25969e-09
	Order 5	2073.82	3	691.272	1.62479	0.200685
	Order 6	15611.1	3	5203.7	9.63487	8.30648e-05
	Order 7	8407.03	3	2802.34	7.47426	0.000516806
	Order 8	1128.5	3	376.165	0.797289	0.503504
	Order 9	11838.6	3	3946.21	8.96948	0.00014316
	Order 10	16566.8	3	5522.26	9.41809	9.90115e-05
	Order 11	10400.5	3	3466.82	5.01806	0.0052221
	Order 12	2144.15	3	714.715	2.95103	0.0455566
samplings * TrapDsc	Linear	2471.75	2	1235.87	2.32743	0.112052
	Quadratic	296.62	2	148.31	0.794124	0.459735
	Cubic	7545.5	2	3772.75	8.85655	0.000744732
	Order 4	31728.3	2	15864.1	92.185	6.86592e-15
	Order 5	366.186	2	183.093	0.430347	0.653585
	Order 6	11405.6	2	5702.82	10.559	0.000246337
	Order 7	18229.3	2	9114.67	24.3102	2.08401e-07
	Order 8	521.134	2	260.567	0.552276	0.580437
	Order 9	7954.58	2	3977.29	9.04012	0.000658793
	Order 10	540.164	2	270.082	0.460619	0.63456
	Order 11	42346.4	2	21173.2	30.6472	1.6899e-08
	Order 12	891.519	2	445.76	1.84053	0.173359
samplings * Thesis * TrapDsc	Linear	5197.4	6	866.234	1.63132	0.166888
	Quadratic	798.744	6	133.124	0.712811	0.641567
	Cubic	14108.9	6	2351.48	5.52012	0.000388773
	Order 4	9279.93	6	1546.65	8.98746	5.11251e-06
	Order 5	3322.92	6	553.82	1.30171	0.281396
	Order 6	8375.23	6	1395.87	2.58451	0.0347263
	Order 7	7721.8	6	1286.97	3.43253	0.00877711
	Order 8	1862.58	6	310.43	0.657962	0.683634
	Order 9	7873.67	6	1312.28	2.98272	0.0180934
	Order 10	16973.6	6	2828.94	4.82469	0.00104868
	Order 11	6265.55	6	1044.26	1.51152	0.202333
	Order 12	2791.35	6	465.225	1.9209	0.103973
Error(samplings)	Linear	19116.1	36	531.002
	Quadratic	6723.33	36	186.759
	Cubic	15335.4	36	425.984
	Order 4	6195.25	36	172.09
	Order 5	15316.3	36	425.454
	Order 6	19443.3	36	540.091
	Order 7	13497.6	36	374.932
	Order 8	16985	36	471.805
	Order 9	15838.6	36	439.96
	Order 10	21108.5	36	586.346
	Order 11	24871.3	36	690.868
	Order 12	8718.89	36	242.191
a. Specie = P. cupreus
Tests of Between-Subjects Effectsa
Measure:	MEASURE_1
Transformed Variable:	Average
Source	Type III Sum of Squares	df	Mean Square	F	Sig.
Intercept	237003	1	237003	347.698	4.39153e-20
Thesis	18434.4	3	6144.81	9.01483	0.000137877
TrapDsc	119500	2	59749.9	87.6568	1.46134e-14
Thesis * TrapDsc	12162.8	6	2027.13	2.97393	0.0183539
Error	24538.8	36	681.634
a. Specie = P. cupreus
Estimated Marginal Means
2. Thesis * samplingsa
Measure:	MEASURE_1
Thesis		Mean	Std. Error	95% Confidence Interval
				Lower Bound	Upper Bound
mix	1	0.166667	0.13394	-0.104975	0.438309
	2	8.5	1.61536	5.22391	11.7761
	3	26.6667	5.39037	15.7345	37.5989
	4	72	13.2496	45.1286	98.8714
	5	4.91667	1.65587	1.55841	8.27492
	6	8.08333	2.50347	3.00606	13.1606
	7	5.5	1.53603	2.3848	8.6152
	8	0.916667	0.313655	0.280544	1.55279
	9	37.5833	12.6847	11.8577	63.309
	10	3.08333	1.20929	0.630778	5.53589
	11	30.25	5.72953	18.63	41.87
	12	33.6667	7.03418	19.4007	47.9327
	13	13.6667	4.16986	5.2098	22.1235
plough	1	0.0833333	0.13394	-0.188309	0.354975
	2	4.16667	1.61536	0.890573	7.44276
	3	4.25	5.39037	-6.68219	15.1822
	4	6.66667	13.2496	-20.2047	33.5381
	5	2.33333	1.65587	-1.02492	5.69159
	6	5.33333	2.50347	0.256061	10.4106
	7	3.5	1.53603	0.384795	6.6152
	8	0.25	0.313655	-0.386122	0.886122
	9	53.75	12.6847	28.0243	79.4757
	10	2.25	1.20929	-0.202555	4.70256
	11	29.0833	5.72953	17.4633	40.7034
	12	22.75	7.03418	8.48401	37.016
	13	17.75	4.16986	9.29313	26.2069
rye	1	0.416667	0.13394	0.145025	0.688309
	2	13.8333	1.61536	10.5572	17.1094
	3	45.9167	5.39037	34.9845	56.8489
	4	54.75	13.2496	27.8786	81.6214
	5	7.66667	1.65587	4.30841	11.0249
	6	6.75	2.50347	1.67273	11.8273
	7	2.91667	1.53603	-0.198538	6.03187
	8	0.5	0.313655	-0.136122	1.13612
	9	36.5833	12.6847	10.8577	62.309
	10	6.5	1.20929	4.04744	8.95256
	11	34.6667	5.72953	23.0466	46.2867
	12	38.75	7.03418	24.484	53.016
	13	16.0833	4.16986	7.62647	24.5402
vetch	1	0.25	0.13394	-0.0216421	0.521642
	2	5.75	1.61536	2.47391	9.02609
	3	39.25	5.39037	28.3178	50.1822
	4	137.833	13.2496	110.962	164.705
	5	4.91667	1.65587	1.55841	8.27492
	6	9.66667	2.50347	4.58939	14.7439
	7	5.16667	1.53603	2.05146	8.28187
	8	0.666667	0.313655	0.0305443	1.30279
	9	47.9167	12.6847	22.191	73.6423
	10	5.75	1.20929	3.29744	8.20256
	11	41.6667	5.72953	30.0466	53.2867
	12	28.9167	7.03418	14.6507	43.1827
	13	23.1667	4.16986	14.7098	31.6235
a. Specie = P. cupreus
3. TrapDsc * samplingsa
Measure:	MEASURE_1
TrapDsc		Mean	Std. Error	95% Confidence Interval
				Lower Bound	Upper Bound
beer A	1	0.3125	0.115995	0.0772511	0.547749
	2	9.0625	1.39894	6.22532	11.8997
	3	35.4375	4.6682	25.9699	44.9051
	4	97.5	11.4745	74.2287	120.771
	5	5	1.43402	2.09167	7.90833
	6	8.4375	2.16807	4.04045	12.8345
	7	6.6875	1.33024	3.98965	9.38535
	8	0.5625	0.271633	0.0116019	1.1134
	9	59.625	10.9852	37.3459	81.9041
	10	6	1.04728	3.87602	8.12398
	11	50.9375	4.96192	40.8743	61.0007
	12	43.375	6.09178	31.0203	55.7297
	13	29.5	3.6112	22.1761	36.8239
beer B	1	0.375	0.115995	0.139751	0.610249
	2	15	1.39894	12.1628	17.8372
	3	51.5625	4.6682	42.0949	61.0301
	4	105.687	11.4745	82.4162	128.959
	5	9.8125	1.43402	6.90417	12.7208
	6	13.9375	2.16807	9.54045	18.3345
	7	6.125	1.33024	3.42715	8.82285
	8	0.8125	0.271633	0.261602	1.3634
	9	72.25	10.9852	49.9709	94.5291
	10	7.1875	1.04728	5.06352	9.31148
	11	50.8125	4.96192	40.7493	60.8757
	12	49.6875	6.09178	37.3328	62.0422
	13	23.5	3.6112	16.1761	30.8239
wood tile	1	8.32667e-17	0.115995	-0.235249	0.235249
	2	0.125	1.39894	-2.71218	2.96218
	3	0.0625	4.6682	-9.40505	9.53005
	4	0.25	11.4745	-23.0213	23.5213
	5	0.0625	1.43402	-2.84583	2.97083
	6	3.44169e-15	2.16807	-4.39705	4.39705
	7	3.33067e-16	1.33024	-2.69785	2.69785
	8	0.375	0.271633	-0.175898	0.925898
	9	-6.21725e-15	10.9852	-22.2791	22.2791
	10	1.63758e-15	1.04728	-2.12398	2.12398
	11	7.77156e-15	4.96192	-10.0632	10.0632
	12	1.37668e-14	6.09178	-12.3547	12.3547
	13	-4.10783e-15	3.6112	-7.32386	7.32386
a. Specie = P. cupreus
4. Thesis * TrapDsc * samplingsa
Measure:	MEASURE_1
Thesis			Mean	Std. Error	95% Confidence Interval
					Lower Bound	Upper Bound
mix	beer A	1	0.25	0.23199	-0.220498	0.720498
		2	10.25	2.79788	4.57564	15.9244
		3	35.25	9.3364	16.3149	54.1851
		4	91.5	22.949	44.9574	138.043
		5	7.5	2.86805	1.68333	13.3167
		6	7.25	4.33614	-1.54409	16.0441
		7	9.5	2.66047	4.10431	14.8957
		8	1.5	0.543267	0.398204	2.6018
		9	59.25	21.9705	14.6918	103.808
		10	4.25	2.09455	0.00204938	8.49795
		11	63	9.92384	42.8735	83.1265
		12	38.5	12.1836	13.7906	63.2094
		13	22.25	7.22241	7.60228	36.8977
	beer B	1	0.25	0.23199	-0.220498	0.720498
		2	15.25	2.79788	9.57564	20.9244
		3	44.75	9.3364	25.8149	63.6851
		4	124	22.949	77.4574	170.543
		5	7.25	2.86805	1.43333	13.0667
		6	17	4.33614	8.20591	25.7941
		7	7	2.66047	1.60431	12.3957
		8	1.25	0.543267	0.148204	2.3518
		9	53.5	21.9705	8.94183	98.0582
		10	5	2.09455	0.752049	9.24795
		11	27.75	9.92384	7.62352	47.8765
		12	62.5	12.1836	37.7906	87.2094
		13	18.75	7.22241	4.10228	33.3977
	wood tile	1	1.11022e-16	0.23199	-0.470498	0.470498
		2	3.55271e-15	2.79788	-5.67436	5.67436
		3	-5.32907e-15	9.3364	-18.9351	18.9351
		4	0.5	22.949	-46.0426	47.0426
		5	1.55431e-15	2.86805	-5.81667	5.81667
		6	2.44249e-15	4.33614	-8.79409	8.79409
		7	2.22045e-16	2.66047	-5.39569	5.39569
		8	-2.22045e-16	0.543267	-1.1018	1.1018
		9	-7.10543e-15	21.9705	-44.5582	44.5582
		10	1.88738e-15	2.09455	-4.24795	4.24795
		11	5.77316e-15	9.92384	-20.1265	20.1265
		12	1.24345e-14	12.1836	-24.7094	24.7094
		13	-3.10862e-15	7.22241	-14.6477	14.6477
plough	beer A	1	-1.66533e-16	0.23199	-0.470498	0.470498
		2	5.5	2.79788	-0.174361	11.1744
		3	4.5	9.3364	-14.4351	23.4351
		4	8.75	22.949	-37.7926	55.2926
		5	2.25	2.86805	-3.56667	8.06667
		6	8.75	4.33614	-0.0440933	17.5441
		7	3.75	2.66047	-1.64569	9.14569
		8	3.33067e-16	0.543267	-1.1018	1.1018
		9	84.25	21.9705	39.6918	128.808
		10	2.5	2.09455	-1.74795	6.74795
		11	32.25	9.92384	12.1235	52.3765
		12	34.75	12.1836	10.0406	59.4594
		13	28.25	7.22241	13.6023	42.8977
	beer B	1	0.25	0.23199	-0.220498	0.720498
		2	7	2.79788	1.32564	12.6744
		3	8.25	9.3364	-10.6851	27.1851
		4	11.25	22.949	-35.2926	57.7926
		5	4.75	2.86805	-1.06667	10.5667
		6	7.25	4.33614	-1.54409	16.0441
		7	6.75	2.66047	1.35431	12.1457
		8	0.75	0.543267	-0.351796	1.8518
		9	77	21.9705	32.4418	121.558
		10	4.25	2.09455	0.00204938	8.49795
		11	55	9.92384	34.8735	75.1265
		12	33.5	12.1836	8.79059	58.2094
		13	25	7.22241	10.3523	39.6477
	wood tile	1	1.11022e-16	0.23199	-0.470498	0.470498
		2	3.55271e-15	2.79788	-5.67436	5.67436
		3	-8.88178e-16	9.3364	-18.9351	18.9351
		4	6.57252e-14	22.949	-46.5426	46.5426
		5	1.11022e-15	2.86805	-5.81667	5.81667
		6	5.55112e-15	4.33614	-8.79409	8.79409
		7	4.44089e-16	2.66047	-5.39569	5.39569
		8	-4.44089e-16	0.543267	-1.1018	1.1018
		9	-1.06581e-14	21.9705	-44.5582	44.5582
		10	3.10862e-15	2.09455	-4.24795	4.24795
		11	8.43769e-15	9.92384	-20.1265	20.1265
		12	1.06581e-14	12.1836	-24.7094	24.7094
		13	0	7.22241	-14.6477	14.6477
rye	beer A	1	0.5	0.23199	0.0295021	0.970498
		2	14	2.79788	8.32564	19.6744
		3	48.75	9.3364	29.8149	67.6851
		4	46.75	22.949	0.207363	93.2926
		5	7.5	2.86805	1.68333	13.3167
		6	4.5	4.33614	-4.29409	13.2941
		7	4.5	2.66047	-0.895693	9.89569
		8	0.25	0.543267	-0.851796	1.3518
		9	47.75	21.9705	3.19183	92.3082
		10	8.75	2.09455	4.50205	12.998
		11	50	9.92384	29.8735	70.1265
		12	47.75	12.1836	23.0406	72.4594
		13	29.75	7.22241	15.1023	44.3977
	beer B	1	0.75	0.23199	0.279502	1.2205
		2	27	2.79788	21.3256	32.6744
		3	89	9.3364	70.0649	107.935
		4	117.5	22.949	70.9574	164.043
		5	15.25	2.86805	9.43333	21.0667
		6	15.75	4.33614	6.95591	24.5441
		7	4.25	2.66047	-1.14569	9.64569
		8	1	0.543267	-0.101796	2.1018
		9	62	21.9705	17.4418	106.558
		10	10.75	2.09455	6.50205	14.998
		11	54	9.92384	33.8735	74.1265
		12	68.5	12.1836	43.7906	93.2094
		13	18.5	7.22241	3.85228	33.1477
	wood tile	1	2.77556e-17	0.23199	-0.470498	0.470498
		2	0.5	2.79788	-5.17436	6.17436
		3	-8.88178e-16	9.3364	-18.9351	18.9351
		4	6.21725e-14	22.949	-46.5426	46.5426
		5	0.25	2.86805	-5.56667	6.06667
		6	2.44249e-15	4.33614	-8.79409	8.79409
		7	5.55112e-16	2.66047	-5.39569	5.39569
		8	0.25	0.543267	-0.851796	1.3518
		9	-8.88178e-15	21.9705	-44.5582	44.5582
		10	2.66454e-15	2.09455	-4.24795	4.24795
		11	1.06581e-14	9.92384	-20.1265	20.1265
		12	5.32907e-15	12.1836	-24.7094	24.7094
		13	-4.44089e-16	7.22241	-14.6477	14.6477
vetch	beer A	1	0.5	0.23199	0.0295021	0.970498
		2	6.5	2.79788	0.825639	12.1744
		3	53.25	9.3364	34.3149	72.1851
		4	243	22.949	196.457	289.543
		5	2.75	2.86805	-3.06667	8.56667
		6	13.25	4.33614	4.45591	22.0441
		7	9	2.66047	3.60431	14.3957
		8	0.5	0.543267	-0.601796	1.6018
		9	47.25	21.9705	2.69183	91.8082
		10	8.5	2.09455	4.25205	12.748
		11	58.5	9.92384	38.3735	78.6265
		12	52.5	12.1836	27.7906	77.2094
		13	37.75	7.22241	23.1023	52.3977
	beer B	1	0.25	0.23199	-0.220498	0.720498
		2	10.75	2.79788	5.07564	16.4244
		3	64.25	9.3364	45.3149	83.1851
		4	170	22.949	123.457	216.543
		5	12	2.86805	6.18333	17.8167
		6	15.75	4.33614	6.95591	24.5441
		7	6.5	2.66047	1.10431	11.8957
		8	0.25	0.543267	-0.851796	1.3518
		9	96.5	21.9705	51.9418	141.058
		10	8.75	2.09455	4.50205	12.998
		11	66.5	9.92384	46.3735	86.6265
		12	34.25	12.1836	9.54059	58.9594
		13	31.75	7.22241	17.1023	46.3977
	wood tile	1	8.32667e-17	0.23199	-0.470498	0.470498
		2	5.77316e-15	2.79788	-5.67436	5.67436
		3	0.25	9.3364	-18.6851	19.1851
		4	0.5	22.949	-46.0426	47.0426
		5	3.33067e-15	2.86805	-5.81667	5.81667
		6	3.33067e-15	4.33614	-8.79409	8.79409
		7	1.11022e-16	2.66047	-5.39569	5.39569
		8	1.25	0.543267	0.148204	2.3518
		9	1.77636e-15	21.9705	-44.5582	44.5582
		10	-1.11022e-15	2.09455	-4.24795	4.24795
		11	6.21725e-15	9.92384	-20.1265	20.1265
		12	2.66454e-14	12.1836	-24.7094	24.7094
		13	-1.28786e-14	7.22241	-14.6477	14.6477
a. Specie = P. cupreus
Post Hoc Tests
Thesis
Multiple Comparisonsa
Based on observed means. The error term is Mean Square(Error) = 52.433.a
a. Specie = P. cupreus
Homogeneous Subsets
MEASURE_1a
Student-Newman-Keulsb,c
Thesis	N	Subset
		1	2	3
plough	12	11.7051
mix	12		18.8462
rye	12		20.4103
vetch	12			26.9936
Sig.		1	0.599984	1
Means for groups in homogeneous subsets are displayed. Based on observed means. The error term is Mean Square(Error) = 52.433.a
a. Specie = P. cupreus
b. Uses Harmonic Mean Sample Size = 12.000.
c. Alpha = .05.
TrapDsc
Multiple Comparisonsa
Based on observed means. The error term is Mean Square(Error) = 52.433.a
a. Specie = P. cupreus
Homogeneous Subsets
MEASURE_1a
Student-Newman-Keulsb,c
TrapDsc	N	Subset
		1	2
wood tile	16	0.0673077
beer A	16		27.1106
beer B	16		31.2885
Sig.		1	0.111416
Means for groups in homogeneous subsets are displayed. Based on observed means. The error term is Mean Square(Error) = 52.433.a
a. Specie = P. cupreus
b. Uses Harmonic Mean Sample Size = 16.000.
c. Alpha = .05.
Profile Plots
Specie = P.melas
Between-Subjects Factorsa
		N
Thesis	mix	12
	plough	12
	rye	12
	vetch	12
TrapDsc	beer A	16
	beer B	16
	wood tile	16
a. Specie = P.melas
Multivariate Testsa,b
Effect		Value	F	Hypothesis df	Error df	Sig.
samplings	Pillai's Trace	0.876194	22,018c	9	28	1.91218e-10
	Wilks' Lambda	0.123806	22,018c	9	28	1.9122e-10
	Hotelling's Trace	7.07713	22,018c	9	28	1.91221e-10
	Roy's Largest Root	7.07713	22,018c	9	28	1.91221e-10
samplings * Thesis	Pillai's Trace	0.698386	1.01144	27	90	0.463192
	Wilks' Lambda	0.422466	1.04751	27	82.4168	0.420374
	Hotelling's Trace	1.09565	1.08212	27	80	0.380889
	Roy's Largest Root	0.796352	2,655d	9	30	0.0215024
samplings * TrapDsc	Pillai's Trace	1.05141	3.57149	18	58	0.000117944
	Wilks' Lambda	0.155789	4,771c	18	56	3.27585e-06
	Hotelling's Trace	4.08893	6.1334	18	54	9.93533e-08
	Roy's Largest Root	3.73262	12,027d	9	29	1.23772e-07
samplings * Thesis * TrapDsc	Pillai's Trace	1.12864	0.849529	54	198	0.756836
	Wilks' Lambda	0.258714	0.82862	54	147.367	0.784106
	Hotelling's Trace	1.65342	0.806297	54	158	0.818431
	Roy's Largest Root	0.707823	2,595d	9	33	0.0219605
a. Specie = P.melas
b. Design: Intercept + Thesis + TrapDsc + Thesis * TrapDsc Within Subjects Design: samplings
c. Exact statistic
d. The statistic is an upper bound on F that yields a lower bound on the significance level.
Mauchly's Test of Sphericitya,b
Measure:	MEASURE_1
Within Subjects Effect	Mauchly's W	Approx. Chi-Square	df	Sig.	Epsilonc
					Greenhouse-Geisser	Huynh-Feldt	Lower-bound
samplings	0		77		0.230392	0.327729	0.0833333
Tests the null hypothesis that the error covariance matrix of the orthonormalized transformed dependent variables is proportional to an identity matrix.
a. Specie = P.melas
b. Design: Intercept + Thesis + TrapDsc + Thesis * TrapDsc Within Subjects Design: samplings
c. May be used to adjust the degrees of freedom for the averaged tests of significance. Corrected tests are displayed in the Tests of Within-Subjects Effects table.
Tests of Within-Subjects Effectsa
Measure:	MEASURE_1
Source		Type III Sum of Squares	df	Mean Square	F	Sig.
samplings	Sphericity Assumed	8917.62	12	743.135	42.959	4.28784e-66
	Greenhouse-Geisser	8917.62	2.76471	3225.52	42.959	4.26033e-17
	Huynh-Feldt	8917.62	3.93274	2267.53	42.959	2.52789e-23
	Lower-bound	8917.62	1	8917.62	42.959	1.27068e-07
samplings * Thesis	Sphericity Assumed	972.298	36	27.0083	1.56129	0.0227601
	Greenhouse-Geisser	972.298	8.29412	117.227	1.56129	0.14349
	Huynh-Feldt	972.298	11.7982	82.4105	1.56129	0.11095
	Lower-bound	972.298	3	324.099	1.56129	0.215606
samplings * TrapDsc	Sphericity Assumed	4953.24	24	206.385	11.9307	1.40046e-34
	Greenhouse-Geisser	4953.24	5.52941	895.799	11.9307	1.35344e-09
	Huynh-Feldt	4953.24	7.86549	629.743	11.9307	8.72309e-13
	Lower-bound	4953.24	2	2476.62	11.9307	0.000105879
samplings * Thesis * TrapDsc	Sphericity Assumed	1399.95	72	19.4438	1.124	0.241851
	Greenhouse-Geisser	1399.95	16.5882	84.3942	1.124	0.343212
	Huynh-Feldt	1399.95	23.5965	59.3289	1.124	0.326229
	Lower-bound	1399.95	6	233.325	1.124	0.36813
Error(samplings)	Sphericity Assumed	7473.04	432	17.2987
	Greenhouse-Geisser	7473.04	99.5294	75.0837
	Huynh-Feldt	7473.04	141.579	52.7836
	Lower-bound	7473.04	36	207.584
a. Specie = P.melas
Tests of Within-Subjects Contrastsa
Measure:	MEASURE_1
Source		Type III Sum of Squares	df	Mean Square	F	Sig.
samplings	Linear	1941.15	1	1941.15	82.1653	8.00616e-11
	Quadratic	175.613	1	175.613	5.84401	0.0208208
	Cubic	1875.02	1	1875.02	132.606	1.25778e-13
	Order 4	2494.86	1	2494.86	136.508	8.30812e-14
	Order 5	1.19993	1	1.19993	0.0819523	0.77631
	Order 6	157.304	1	157.304	19.5622	8.62645e-05
	Order 7	710.83	1	710.83	70.6888	5.15012e-10
	Order 8	348.362	1	348.362	32.3756	1.80471e-06
	Order 9	444.554	1	444.554	29.1667	4.39704e-06
	Order 10	7.76453	1	7.76453	0.912514	0.345819
	Order 11	719.437	1	719.437	49.6141	2.87687e-08
	Order 12	41.5192	1	41.5192	1.04469	0.313553
samplings * Thesis	Linear	169.848	3	56.6158	2.39644	0.0841797
	Quadratic	113.014	3	37.6714	1.25363	0.304806
	Cubic	227.553	3	75.851	5.36437	0.00370656
	Order 4	235.386	3	78.4622	4.29311	0.0109047
	Order 5	23.6528	3	7.88426	0.538474	0.658972
	Order 6	15.8608	3	5.28693	0.657479	0.583575
	Order 7	52.336	3	17.4453	1.73486	0.177216
	Order 8	44.3073	3	14.7691	1.37259	0.26671
	Order 9	27.1695	3	9.05649	0.594188	0.622882
	Order 10	10.1227	3	3.37423	0.396551	0.756257
	Order 11	25.4515	3	8.48384	0.585066	0.628698
	Order 12	27.5961	3	9.19871	0.231454	0.873867
samplings * TrapDsc	Linear	983.133	2	491.567	20.8071	9.87443e-07
	Quadratic	92.9336	2	46.4668	1.54632	0.226849
	Cubic	988.205	2	494.102	34.9441	3.6829e-09
	Order 4	1318.21	2	659.104	36.0633	2.52728e-09
	Order 5	6.70934	2	3.35467	0.229115	0.796388
	Order 6	80.0216	2	40.0108	4.97571	0.0123613
	Order 7	420.386	2	210.193	20.9027	9.44636e-07
	Order 8	177.195	2	88.5976	8.23396	0.00113594
	Order 9	280.225	2	140.113	9.19265	0.000595356
	Order 10	31.6435	2	15.8217	1.85942	0.170414
	Order 11	454.049	2	227.025	15.6562	1.28155e-05
	Order 12	120.529	2	60.2646	1.51636	0.2332
samplings * Thesis * TrapDsc	Linear	115.101	6	19.1835	0.812	0.567613
	Quadratic	73.3791	6	12.2299	0.406983	0.869487
	Cubic	247.664	6	41.2773	2.91923	0.0200629
	Order 4	253.393	6	42.2322	2.31077	0.0545811
	Order 5	42.8994	6	7.14989	0.488319	0.812664
	Order 6	22.3846	6	3.73077	0.463957	0.830253
	Order 7	170.991	6	28.4984	2.83404	0.0230556
	Order 8	63.5069	6	10.5845	0.983685	0.450618
	Order 9	91.4711	6	15.2452	1.00022	0.440252
	Order 10	21.8974	6	3.64956	0.428909	0.854745
	Order 11	109.083	6	18.1804	1.25377	0.3029
	Order 12	188.182	6	31.3637	0.789161	0.584313
Error(samplings)	Linear	850.5	36	23.625
	Quadratic	1081.8	36	30.05
	Cubic	509.033	36	14.1398
	Order 4	657.947	36	18.2763
	Order 5	527.107	36	14.6419
	Order 6	289.484	36	8.04121
	Order 7	362.008	36	10.0558
	Order 8	387.361	36	10.76
	Order 9	548.705	36	15.2418
	Order 10	306.322	36	8.50894
	Order 11	522.023	36	14.5006
	Order 12	1430.75	36	39.7431
a. Specie = P.melas
Tests of Between-Subjects Effectsa
Measure:	MEASURE_1
Transformed Variable:	Average
Source	Type III Sum of Squares	df	Mean Square	F	Sig.
Intercept	3965.27	1	3965.27	180.419	1.36819e-15
Thesis	193.389	3	64.4631	2.93306	0.0464632
TrapDsc	2067.43	2	1033.71	47.0338	9.08662e-11
Thesis * TrapDsc	261.548	6	43.5913	1.9834	0.093795
Error	791.212	36	21.9781
a. Specie = P.melas
Estimated Marginal Means
2. Thesis * samplingsa
Measure:	MEASURE_1
Thesis		Mean	Std. Error	95% Confidence Interval
				Lower Bound	Upper Bound
mix	1	0	0	0	0
	2	0	0	0	0
	3	0	0	0	0
	4	0	0	0	0
	5	0.0833333	0.176777	-0.275186	0.441853
	6	12.75	2.78274	7.10634	18.3937
	7	7.66667	1.926	3.76055	11.5728
	8	0.0833333	0.0589256	-0.0361733	0.20284
	9	0.333333	0.712	-1.11067	1.77734
	10	0.416667	0.155902	0.100482	0.732851
	11	2	0.566217	0.851658	3.14834
	12	3.33333	0.83368	1.64255	5.02412
	13	18.5833	2.4689	13.5762	23.5905
plough	1	0	0	0	0
	2	0	0	0	0
	3	0	0	0	0
	4	0	0	0	0
	5	0.25	0.176777	-0.10852	0.60852
	6	6.75	2.78274	1.10634	12.3937
	7	5	1.926	1.09388	8.90612
	8	4.62593e-18	0.0589256	-0.119507	0.119507
	9	1.91667	0.712	0.472663	3.36067
	10	0.583333	0.155902	0.267149	0.899518
	11	1.75	0.566217	0.601658	2.89834
	12	2.08333	0.83368	0.392551	3.77412
	13	11.1667	2.4689	6.1595	16.1738
rye	1	0	0	0	0
	2	0	0	0	0
	3	0	0	0	0
	4	0	0	0	0
	5	0.5	0.176777	0.14148	0.85852
	6	7.91667	2.78274	2.27301	13.5603
	7	3.5	1.926	-0.406117	7.40612
	8	0.0833333	0.0589256	-0.0361733	0.20284
	9	0.75	0.712	-0.694004	2.194
	10	0.333333	0.155902	0.0171486	0.649518
	11	1.83333	0.566217	0.684992	2.98167
	12	3.25	0.83368	1.55922	4.94078
	13	10.5833	2.4689	5.57616	15.5905
vetch	1	0	0	0	0
	2	0	0	0	0
	3	0	0	0	0
	4	0	0	0	0
	5	0.5	0.176777	0.14148	0.85852
	6	9	2.78274	3.35634	14.6437
	7	5.66667	1.926	1.76055	9.57278
	8	1.15648e-17	0.0589256	-0.119507	0.119507
	9	1	0.712	-0.444004	2.444
	10	0.333333	0.155902	0.0171486	0.649518
	11	1.75	0.566217	0.601658	2.89834
	12	1.58333	0.83368	-0.107449	3.27412
	13	7.75	2.4689	2.74283	12.7572
a. Specie = P.melas
3. TrapDsc * samplingsa
Measure:	MEASURE_1
TrapDsc		Mean	Std. Error	95% Confidence Interval
				Lower Bound	Upper Bound
beer A	1	0	0	0	0
	2	0	0	0	0
	3	0	0	0	0
	4	0	0	0	0
	5	0.25	0.153093	-0.0604872	0.560487
	6	9.8125	2.40992	4.92495	14.7
	7	8.4375	1.66797	5.0547	11.8203
	8	0.0625	0.051031	-0.0409957	0.165996
	9	1	0.61661	-0.250544	2.25054
	10	0.6875	0.135015	0.413676	0.961324
	11	2.5625	0.490358	1.56801	3.55699
	12	3.875	0.721988	2.41074	5.33926
	13	16.3125	2.13813	11.9762	20.6488
beer B	1	0	0	0	0
	2	0	0	0	0
	3	0	0	0	0
	4	0	0	0	0
	5	0.6875	0.153093	0.377013	0.997987
	6	17.5	2.40992	12.6125	22.3875
	7	7.9375	1.66797	4.5547	11.3203
	8	0.0625	0.051031	-0.0409957	0.165996
	9	2	0.61661	0.749456	3.25054
	10	0.5625	0.135015	0.288676	0.836324
	11	2.9375	0.490358	1.94301	3.93199
	12	3.8125	0.721988	2.34824	5.27676
	13	19.75	2.13813	15.4137	24.0863
wood tile	1	0	0	0	0
	2	0	0	0	0
	3	0	0	0	0
	4	0	0	0	0
	5	0.0625	0.153093	-0.247987	0.372987
	6	2.19269e-15	2.40992	-4.88755	4.88755
	7	2.58821e-15	1.66797	-3.3828	3.3828
	8	1.21431e-17	0.051031	-0.103496	0.103496
	9	4.85723e-16	0.61661	-1.25054	1.25054
	10	1.04083e-16	0.135015	-0.273824	0.273824
	11	3.88578e-16	0.490358	-0.994493	0.994493
	12	8.60423e-16	0.721988	-1.46426	1.46426
	13	8.88178e-16	2.13813	-4.33634	4.33634
a. Specie = P.melas
4. Thesis * TrapDsc * samplingsa
Measure:	MEASURE_1
Thesis			Mean	Std. Error	95% Confidence Interval
					Lower Bound	Upper Bound
mix	beer A	1	0	0	0	0
		2	0	0	0	0
		3	0	0	0	0
		4	0	0	0	0
		5	-2.22045e-16	0.306186	-0.620974	0.620974
		6	7.25	4.81984	-2.5251	17.0251
		7	11.75	3.33594	4.98441	18.5156
		8	0.25	0.102062	0.0430085	0.456991
		9	0.75	1.23322	-1.75109	3.25109
		10	0.75	0.270031	0.202352	1.29765
		11	2	0.980717	0.011014	3.98899
		12	4.5	1.44398	1.57148	7.42852
		13	21.75	4.27627	13.0773	30.4227
	beer B	1	0	0	0	0
		2	0	0	0	0
		3	0	0	0	0
		4	0	0	0	0
		5	0.25	0.306186	-0.370974	0.870974
		6	31	4.81984	21.2249	40.7751
		7	11.25	3.33594	4.48441	18.0156
		8	3.46945e-17	0.102062	-0.206991	0.206991
		9	0.25	1.23322	-2.25109	2.75109
		10	0.5	0.270031	-0.047648	1.04765
		11	4	0.980717	2.01101	5.98899
		12	5.5	1.44398	2.57148	8.42852
		13	34	4.27627	25.3273	42.6727
	wood tile	1	0	0	0	0
		2	0	0	0	0
		3	0	0	0	0
		4	0	0	0	0
		5	1.38778e-16	0.306186	-0.620974	0.620974
		6	-4.44089e-16	4.81984	-9.7751	9.7751
		7	1.9984e-15	3.33594	-6.76559	6.76559
		8	-3.46945e-17	0.102062	-0.206991	0.206991
		9	5.68989e-16	1.23322	-2.50109	2.50109
		10	3.46945e-17	0.270031	-0.547648	0.547648
		11	5.55112e-17	0.980717	-1.98899	1.98899
		12	1.11022e-16	1.44398	-2.92852	2.92852
		13	2.22045e-15	4.27627	-8.67267	8.67267
plough	beer A	1	0	0	0	0
		2	0	0	0	0
		3	0	0	0	0
		4	0	0	0	0
		5	0.25	0.306186	-0.370974	0.870974
		6	10	4.81984	0.224902	19.7751
		7	9.75	3.33594	2.98441	16.5156
		8	0	0.102062	-0.206991	0.206991
		9	1.5	1.23322	-1.00109	4.00109
		10	1	0.270031	0.452352	1.54765
		11	2.75	0.980717	0.761014	4.73899
		12	2.75	1.44398	-0.178521	5.67852
		13	17.5	4.27627	8.82733	26.1727
	beer B	1	0	0	0	0
		2	0	0	0	0
		3	0	0	0	0
		4	0	0	0	0
		5	0.25	0.306186	-0.370974	0.870974
		6	10.25	4.81984	0.474902	20.0251
		7	5.25	3.33594	-1.51559	12.0156
		8	2.77556e-17	0.102062	-0.206991	0.206991
		9	4.25	1.23322	1.74891	6.75109
		10	0.75	0.270031	0.202352	1.29765
		11	2.5	0.980717	0.511014	4.48899
		12	3.5	1.44398	0.571479	6.42852
		13	16	4.27627	7.32733	24.6727
	wood tile	1	0	0	0	0
		2	0	0	0	0
		3	0	0	0	0
		4	0	0	0	0
		5	0.25	0.306186	-0.370974	0.870974
		6	2.22045e-15	4.81984	-9.7751	9.7751
		7	2.96985e-15	3.33594	-6.76559	6.76559
		8	-1.38778e-17	0.102062	-0.206991	0.206991
		9	6.245e-16	1.23322	-2.50109	2.50109
		10	-2.08167e-17	0.270031	-0.547648	0.547648
		11	2.77556e-16	0.980717	-1.98899	1.98899
		12	4.44089e-16	1.44398	-2.92852	2.92852
		13	0	4.27627	-8.67267	8.67267
rye	beer A	1	0	0	0	0
		2	0	0	0	0
		3	0	0	0	0
		4	0	0	0	0
		5	-1.11022e-16	0.306186	-0.620974	0.620974
		6	8.5	4.81984	-1.2751	18.2751
		7	3.25	3.33594	-3.51559	10.0156
		8	-6.93889e-18	0.102062	-0.206991	0.206991
		9	0.75	1.23322	-1.75109	3.25109
		10	0.5	0.270031	-0.047648	1.04765
		11	2	0.980717	0.011014	3.98899
		12	5.5	1.44398	2.57148	8.42852
		13	15	4.27627	6.32733	23.6727
	beer B	1	0	0	0	0
		2	0	0	0	0
		3	0	0	0	0
		4	0	0	0	0
		5	1.5	0.306186	0.879026	2.12097
		6	15.25	4.81984	5.4749	25.0251
		7	7.25	3.33594	0.484407	14.0156
		8	0.25	0.102062	0.0430085	0.456991
		9	1.5	1.23322	-1.00109	4.00109
		10	0.5	0.270031	-0.047648	1.04765
		11	3.5	0.980717	1.51101	5.48899
		12	4.25	1.44398	1.32148	7.17852
		13	16.75	4.27627	8.07733	25.4227
	wood tile	1	0	0	0	0
		2	0	0	0	0
		3	0	0	0	0
		4	0	0	0	0
		5	2.77556e-17	0.306186	-0.620974	0.620974
		6	1.72085e-15	4.81984	-9.7751	9.7751
		7	2.10942e-15	3.33594	-6.76559	6.76559
		8	-2.08167e-17	0.102062	-0.206991	0.206991
		9	5.27356e-16	1.23322	-2.50109	2.50109
		10	2.42861e-17	0.270031	-0.547648	0.547648
		11	4.44089e-16	0.980717	-1.98899	1.98899
		12	2.22045e-16	1.44398	-2.92852	2.92852
		13	0	4.27627	-8.67267	8.67267
vetch	beer A	1	0	0	0	0
		2	0	0	0	0
		3	0	0	0	0
		4	0	0	0	0
		5	0.75	0.306186	0.129026	1.37097
		6	13.5	4.81984	3.7249	23.2751
		7	9	3.33594	2.23441	15.7656
		8	-4.85723e-17	0.102062	-0.206991	0.206991
		9	1	1.23322	-1.50109	3.50109
		10	0.5	0.270031	-0.047648	1.04765
		11	3.5	0.980717	1.51101	5.48899
		12	2.75	1.44398	-0.178521	5.67852
		13	11	4.27627	2.32733	19.6727
	beer B	1	0	0	0	0
		2	0	0	0	0
		3	0	0	0	0
		4	0	0	0	0
		5	0.75	0.306186	0.129026	1.37097
		6	13.5	4.81984	3.7249	23.2751
		7	8	3.33594	1.23441	14.7656
		8	-3.46945e-17	0.102062	-0.206991	0.206991
		9	2	1.23322	-0.501088	4.50109
		10	0.5	0.270031	-0.047648	1.04765
		11	1.75	0.980717	-0.238986	3.73899
		12	2	1.44398	-0.928521	4.92852
		13	12.25	4.27627	3.57733	20.9227
	wood tile	1	0	0	0	0
		2	0	0	0	0
		3	0	0	0	0
		4	0	0	0	0
		5	-1.38778e-16	0.306186	-0.620974	0.620974
		6	5.27356e-15	4.81984	-9.7751	9.7751
		7	3.27516e-15	3.33594	-6.76559	6.76559
		8	1.17961e-16	0.102062	-0.206991	0.206991
		9	2.22045e-16	1.23322	-2.50109	2.50109
		10	3.7817e-16	0.270031	-0.547648	0.547648
		11	7.77156e-16	0.980717	-1.98899	1.98899
		12	2.66454e-15	1.44398	-2.92852	2.92852
		13	1.33227e-15	4.27627	-8.67267	8.67267
a. Specie = P.melas
Post Hoc Tests
Thesis
Multiple Comparisonsa
Based on observed means. The error term is Mean Square(Error) = 1.691.a
a. Specie = P.melas
Homogeneous Subsets
MEASURE_1a
Student-Newman-Keulsb,c
Thesis	N	Subset
		1
vetch	12	2.12179
rye	12	2.21154
plough	12	2.26923
mix	12	3.48077
Sig.		0.067454
Means for groups in homogeneous subsets are displayed. Based on observed means. The error term is Mean Square(Error) = 1.691.a
a. Specie = P.melas
b. Uses Harmonic Mean Sample Size = 12.000.
c. Alpha = .05.
TrapDsc
Multiple Comparisonsa
Based on observed means. The error term is Mean Square(Error) = 1.691.a
a. Specie = P.melas
Homogeneous Subsets
MEASURE_1a
Student-Newman-Keulsb,c
TrapDsc	N	Subset
		1	2	3
wood tile	16	0.00480769
beer A	16		3.30769
beer B	16			4.25
Sig.		1	1	1
Means for groups in homogeneous subsets are displayed. Based on observed means. The error term is Mean Square(Error) = 1.691.a
a. Specie = P.melas
b. Uses Harmonic Mean Sample Size = 16.000.
c. Alpha = .05.
Profile Plots
