# Supplementary material for: Slug Monitoring and Impacts on the Ground Beetle Community in the Frame of Sustainable Pest Control in Conventional and Conservation Agroecosystems
Source: Insects. 2020 Jun 18;11(6):380. doi: 10.3390/insects11060380 (PMC7349495; doi:10.3390/insects11060380)
Supplement: Supplementary file 1 [file insects-11-00380-s001.zip › Supplementary Material/Table S2 - Trial 2 statistics.xlsx]

## Sheet: Sheet1
General Linear Model
Notes
Output Created		08-JUN-2020 23:41:38
Comments
Input	Data	C:\Users\emanuele.mazzoni\Documents\PAPERS IN PROGRESS\Lumache - Scaccini\New version - July 2019\SDI-FIELD - repeated measures.sav
	Active Dataset	Dataset1
	Filter	<none>
	Weight	<none>
	Split File	Species
	N of Rows in Working Data File	96
Missing Value Handling	Definition of Missing	User-defined missing values are treated as missing.
	Cases Used	Statistics are based on all cases with valid data for all variables in the model.
Syntax		GLM @19112015 @26112015 @03122015 @10122015 @23122015 @03032016 @14042016 @21042016 BY Trap /WSFACTOR=samplings 8 Polynomial /METHOD=SSTYPE(3) /POSTHOC=Trap(SNK) /PLOT=PROFILE(samplings*Trap) TYPE=LINE ERRORBAR=NO MEANREFERENCE=NO YAXIS=AUTO /EMMEANS=TABLES(Trap*samplings) /CRITERIA=ALPHA(.05) /WSDESIGN=samplings /DESIGN=Trap.
Resources	Processor Time	00:00:00.78
	Elapsed Time	00:00:00.64
Within-Subjects Factors
Measure:	MEASURE_1
samplings	Dependent Variable
1	@19112015
2	@26112015
3	@03122015
4	@10122015
5	@23122015
6	@03032016
7	@14042016
8	@21042016
Species = Carabidae (other groups)
Between-Subjects Factorsa
		N
Trap	beer A	8
	beer B	8
	wood tile	8
a. Species = Carabidae (other groups)
Multivariate Testsa,b
Effect		Value	F	Hypothesis df	Error df	Sig.
samplings	Pillai's Trace	0.842241	53,388c	2	20	9.54882e-09
	Wilks' Lambda	0.157759	53,388c	2	20	9.54882e-09
	Hotelling's Trace	5.33877	53,388c	2	20	9.54882e-09
	Roy's Largest Root	5.33877	53,388c	2	20	9.54882e-09
samplings * Trap	Pillai's Trace	0.754753	6.36412	4	42	0.000425934
	Wilks' Lambda	0.26188	9,541c	4	40	1.63322e-05
	Hotelling's Trace	2.75503	13.0864	4	38	8.57332e-07
	Roy's Largest Root	2.73178	28,684d	2	21	9.88289e-07
a. Species = Carabidae (other groups)
b. Design: Intercept + Trap Within Subjects Design: samplings
c. Exact statistic
d. The statistic is an upper bound on F that yields a lower bound on the significance level.
Mauchly's Test of Sphericitya,b
Measure:	MEASURE_1
Within Subjects Effect	Mauchly's W	Approx. Chi-Square	df	Sig.	Epsilonc
					Greenhouse-Geisser	Huynh-Feldt	Lower-bound
samplings	0		27		0.240236	0.283666	0.142857
Tests the null hypothesis that the error covariance matrix of the orthonormalized transformed dependent variables is proportional to an identity matrix.
a. Species = Carabidae (other groups)
b. Design: Intercept + Trap Within Subjects Design: samplings
c. May be used to adjust the degrees of freedom for the averaged tests of significance. Corrected tests are displayed in the Tests of Within-Subjects Effects table.
Tests of Within-Subjects Effectsa
Measure:	MEASURE_1
Source		Type III Sum of Squares	df	Mean Square	F	Sig.
samplings	Sphericity Assumed	145877	7	20839.5	44.3495	3.29986e-33
	Greenhouse-Geisser	145877	1.68165	86746.1	44.3495	1.17423e-09
	Huynh-Feldt	145877	1.98566	73465.1	44.3495	5.13507e-11
	Lower-bound	145877	1	145877	44.3495	1.36315e-06
samplings * Trap	Sphericity Assumed	76633.2	14	5473.8	11.649	9.83385e-18
	Greenhouse-Geisser	76633.2	3.36331	22785.1	11.649	1.01562e-05
	Huynh-Feldt	76633.2	3.97132	19296.6	11.649	2.02431e-06
	Lower-bound	76633.2	2	38316.6	11.649	0.0003947
Error(samplings)	Sphericity Assumed	69074.4	147	469.894
	Greenhouse-Geisser	69074.4	35.3147	1955.97
	Huynh-Feldt	69074.4	41.6989	1656.51
	Lower-bound	69074.4	21	3289.26
a. Species = Carabidae (other groups)
Tests of Within-Subjects Contrastsa
Measure:	MEASURE_1
Source		Type III Sum of Squares	df	Mean Square	F	Sig.
samplings	Linear	63674.7	1	63674.7	108.685	9.29836e-10
	Quadratic	17412.6	1	17412.6	48.8911	6.64261e-07
	Cubic	1504.04	1	1504.04	2.72698	0.113542
	Order 4	22838.2	1	22838.2	26.6377	4.10053e-05
	Order 5	26807.2	1	26807.2	40.7344	2.50861e-06
	Order 6	11757.3	1	11757.3	48.1248	7.47358e-07
	Order 7	1882.74	1	1882.74	52.4009	3.93541e-07
samplings * Trap	Linear	32421.4	2	16210.7	27.6697	1.30149e-06
	Quadratic	8723.82	2	4361.91	12.2474	0.000298339
	Cubic	1175.21	2	587.606	1.06539	0.362496
	Order 4	12598.2	2	6299.12	7.34705	0.003811
	Order 5	14433.5	2	7216.73	10.9661	0.000548389
	Order 6	6279.35	2	3139.68	12.8513	0.00022658
	Order 7	1001.62	2	500.812	13.9388	0.000140493
Error(samplings)	Linear	12303.2	21	585.866
	Quadratic	7479.17	21	356.151
	Cubic	11582.3	21	551.539
	Order 4	18004.7	21	857.366
	Order 5	13820	21	658.097
	Order 6	5130.47	21	244.308
	Order 7	754.518	21	35.9294
a. Species = Carabidae (other groups)
Tests of Between-Subjects Effectsa
Measure:	MEASURE_1
Transformed Variable:	Average
Source	Type III Sum of Squares	df	Mean Square	F	Sig.
Intercept	41860.5	1	41860.5	112.045	7.0929e-10
Trap	21430.3	2	10715.2	28.6804	9.89162e-07
Error	7845.73	21	373.606
a. Species = Carabidae (other groups)
Estimated Marginal Means
Trap * samplingsa
Measure:	MEASURE_1
Trap		Mean	Std. Error	95% Confidence Interval
				Lower Bound	Upper Bound
beer A	1	0	0	0	0
	2	0	0	0	0
	3	0	0	0	0
	4	0	0	0	0
	5	0	0	0	0
	6	0	0	0	0
	7	103.25	17.3001	67.2724	139.228
	8	58.125	12.5922	31.938	84.312
beer B	1	0	0	0	0
	2	0	0	0	0
	3	0	0	0	0
	4	0	0	0	0
	5	0	0	0	0
	6	0	0	0	0
	7	135.625	17.3001	99.6474	171.603
	8	57.375	12.5922	31.188	83.562
wood tile	1	0	0	0	0
	2	0	0	0	0
	3	0	0	0	0
	4	0	0	0	0
	5	0	0	0	0
	6	0	0	0	0
	7	2.84217e-14	17.3001	-35.9776	35.9776
	8	1.06581e-14	12.5922	-26.187	26.187
a. Species = Carabidae (other groups)
Post Hoc Tests
Trap
Multiple Comparisonsa
Based on observed means. The error term is Mean Square(Error) = 46,701.
a. Species = Carabidae (other groups)
Homogeneous Subsets
MEASURE_1a
Student-Newman-Keulsb,c
Trap	N	Subset
		1	2
wood tile	8	0
beer A	8		20.1719
beer B	8		24.125
Sig.		1	0.260291
Means for groups in homogeneous subsets are displayed. Based on observed means. The error term is Mean Square(Error) = 46,701.
a. Species = Carabidae (other groups)
b. Uses Harmonic Mean Sample Size = 8,000.
c. Alpha = .05.
Profile Plots
Species = Deroceras invadens
Between-Subjects Factorsa
		N
Trap	beer A	8
	beer B	8
	wood tile	8
a. Species = Deroceras invadens
Multivariate Testsa,b
Effect		Value	F	Hypothesis df	Error df	Sig.
samplings	Pillai's Trace	0.544934	2,566c	7	15	0.0594792
	Wilks' Lambda	0.455066	2,566c	7	15	0.0594792
	Hotelling's Trace	1.19748	2,566c	7	15	0.0594792
	Roy's Largest Root	1.19748	2,566c	7	15	0.0594792
samplings * Trap	Pillai's Trace	0.535144	0.835022	14	32	0.628908
	Wilks' Lambda	0.509272	,860c	14	30	0.605219
	Hotelling's Trace	0.876374	0.876374	14	28	0.590018
	Roy's Largest Root	0.761905	1,741d	7	16	0.169379
a. Species = Deroceras invadens
b. Design: Intercept + Trap Within Subjects Design: samplings
c. Exact statistic
d. The statistic is an upper bound on F that yields a lower bound on the significance level.
Mauchly's Test of Sphericitya,b
Measure:	MEASURE_1
Within Subjects Effect	Mauchly's W	Approx. Chi-Square	df	Sig.	Epsilonc
					Greenhouse-Geisser	Huynh-Feldt	Lower-bound
samplings	2.43792e-07	280.974	27	2.93029e-43	0.175997	0.199222	0.142857
Tests the null hypothesis that the error covariance matrix of the orthonormalized transformed dependent variables is proportional to an identity matrix.
a. Species = Deroceras invadens
b. Design: Intercept + Trap Within Subjects Design: samplings
c. May be used to adjust the degrees of freedom for the averaged tests of significance. Corrected tests are displayed in the Tests of Within-Subjects Effects table.
Tests of Within-Subjects Effectsa
Measure:	MEASURE_1
Source		Type III Sum of Squares	df	Mean Square	F	Sig.
samplings	Sphericity Assumed	645.62	7	92.2314	8.50691	9.98185e-09
	Greenhouse-Geisser	645.62	1.23198	524.05	8.50691	0.00476638
	Huynh-Feldt	645.62	1.39455	462.958	8.50691	0.00325063
	Lower-bound	645.62	1	645.62	8.50691	0.00824733
samplings * Trap	Sphericity Assumed	301.74	14	21.5528	1.98791	0.0223178
	Greenhouse-Geisser	301.74	2.46396	122.461	1.98791	0.149423
	Huynh-Feldt	301.74	2.78911	108.185	1.98791	0.141091
	Lower-bound	301.74	2	150.87	1.98791	0.161936
Error(samplings)	Sphericity Assumed	1593.77	147	10.8419
	Greenhouse-Geisser	1593.77	25.8716	61.6029
	Huynh-Feldt	1593.77	29.2856	54.4215
	Lower-bound	1593.77	21	75.8936
a. Species = Deroceras invadens
Tests of Within-Subjects Contrastsa
Measure:	MEASURE_1
Source		Type III Sum of Squares	df	Mean Square	F	Sig.
samplings	Linear	183.006	1	183.006	11.572	0.00268692
	Quadratic	0.0716766	1	0.0716766	0.0277051	0.869396
	Cubic	128.125	1	128.125	13.6945	0.00132618
	Order 4	179.054	1	179.054	8.33859	0.00880728
	Order 5	112.747	1	112.747	6.57557	0.0180725
	Order 6	40.8903	1	40.8903	5.6145	0.0274717
	Order 7	1.72554	1	1.72554	0.772508	0.389389
samplings * Trap	Linear	80.6195	2	40.3098	2.5489	0.102085
	Quadratic	1.56895	2	0.784474	0.303222	0.741614
	Cubic	29.0022	2	14.5011	1.54993	0.235585
	Order 4	67.3256	2	33.6628	1.56769	0.231972
	Order 5	74.389	2	37.1945	2.16923	0.13919
	Order 6	35.5117	2	17.7558	2.43799	0.111657
	Order 7	13.3226	2	6.66129	2.9822	0.0724434
Error(samplings)	Linear	332.106	21	15.8146
	Quadratic	54.3296	21	2.58712
	Cubic	196.475	21	9.35595
	Order 4	450.931	21	21.4729
	Order 5	360.074	21	17.1464
	Order 6	152.943	21	7.28299
	Order 7	46.9073	21	2.23368
a. Species = Deroceras invadens
Tests of Between-Subjects Effectsa
Measure:	MEASURE_1
Transformed Variable:	Average
Source	Type III Sum of Squares	df	Mean Square	F	Sig.
Intercept	302.505	1	302.505	22.4784	0.000110688
Trap	36.7604	2	18.3802	1.36579	0.276932
Error	282.609	21	13.4576
a. Species = Deroceras invadens
Estimated Marginal Means
Trap * samplingsa
Measure:	MEASURE_1
Trap		Mean	Std. Error	95% Confidence Interval
				Lower Bound	Upper Bound
beer A	1	0.125	0.170346	-0.229254	0.479254
	2	0	0.151873	-0.315838	0.315838
	3	2.77556e-17	0.118899	-0.247263	0.247263
	4	0.5	0.322749	-0.171192	1.17119
	5	0.875	0.521131	-0.208751	1.95875
	6	2.125	0.7623	0.539711	3.71029
	7	7.5	3.14233	0.965161	14.0348
	8	0.875	0.521131	-0.208751	1.95875
beer B	1	5.55112e-17	0.170346	-0.354254	0.354254
	2	0	0.151873	-0.315838	0.315838
	3	0.125	0.118899	-0.122263	0.372263
	4	0.5	0.322749	-0.171192	1.17119
	5	1.125	0.521131	0.041249	2.20875
	6	1.125	0.7623	-0.460289	2.71029
	7	9.5	3.14233	2.96516	16.0348
	8	0.625	0.521131	-0.458751	1.70875
wood tile	1	0.5	0.170346	0.145746	0.854254
	2	0.625	0.151873	0.309162	0.940838
	3	0.25	0.118899	0.00273658	0.497263
	4	0.75	0.322749	0.0788075	1.42119
	5	0.375	0.521131	-0.708751	1.45875
	6	1.625	0.7623	0.0397105	3.21029
	7	0.875	3.14233	-5.65984	7.40984
	8	0.125	0.521131	-0.958751	1.20875
a. Species = Deroceras invadens
Post Hoc Tests
Trap
Multiple Comparisonsa
Based on observed means. The error term is Mean Square(Error) = 1,682.
a. Species = Deroceras invadens
Homogeneous Subsets
MEASURE_1a
Student-Newman-Keulsb,c
Trap	N	Subset
		1
wood tile	8	0.640625
beer A	8	1.5
beer B	8	1.625
Sig.		0.303026
Means for groups in homogeneous subsets are displayed. Based on observed means. The error term is Mean Square(Error) = 1,682.
a. Species = Deroceras invadens
b. Uses Harmonic Mean Sample Size = 8,000.
c. Alpha = .05.
Profile Plots
Species = P. cupreus
Between-Subjects Factorsa
		N
Trap	beer A	8
	beer B	8
	wood tile	8
a. Species = P. cupreus
Multivariate Testsa,b
Effect		Value	F	Hypothesis df	Error df	Sig.
samplings	Pillai's Trace	0.960101	51,564c	7	15	2.28715e-09
	Wilks' Lambda	0.0398988	51,564c	7	15	2.28715e-09
	Hotelling's Trace	24.0634	51,564c	7	15	2.28715e-09
	Roy's Largest Root	24.0634	51,564c	7	15	2.28715e-09
samplings * Trap	Pillai's Trace	1.17299	3.24197	14	32	0.00289658
	Wilks' Lambda	0.053432	7,127c	14	30	3.6191e-06
	Hotelling's Trace	13.4777	13.4777	14	28	6.49489e-09
	Roy's Largest Root	13.1556	30,070d	7	16	4.6842e-08
a. Species = P. cupreus
b. Design: Intercept + Trap Within Subjects Design: samplings
c. Exact statistic
d. The statistic is an upper bound on F that yields a lower bound on the significance level.
Mauchly's Test of Sphericitya,b
Measure:	MEASURE_1
Within Subjects Effect	Mauchly's W	Approx. Chi-Square	df	Sig.	Epsilonc
					Greenhouse-Geisser	Huynh-Feldt	Lower-bound
samplings	8.73272e-18	724.799	27	9.42939e-134	0.161186	0.180294	0.142857
Tests the null hypothesis that the error covariance matrix of the orthonormalized transformed dependent variables is proportional to an identity matrix.
a. Species = P. cupreus
b. Design: Intercept + Trap Within Subjects Design: samplings
c. May be used to adjust the degrees of freedom for the averaged tests of significance. Corrected tests are displayed in the Tests of Within-Subjects Effects table.
Tests of Within-Subjects Effectsa
Measure:	MEASURE_1
Source		Type III Sum of Squares	df	Mean Square	F	Sig.
samplings	Sphericity Assumed	339996	7	48570.9	54.4759	9.67055e-38
	Greenhouse-Geisser	339996	1.1283	301335	54.4759	6.36272e-08
	Huynh-Feldt	339996	1.26206	269398	54.4759	1.30248e-08
	Lower-bound	339996	1	339996	54.4759	2.92251e-07
samplings * Trap	Sphericity Assumed	176522	14	12608.7	14.1417	6.45798e-21
	Greenhouse-Geisser	176522	2.2566	78224.8	14.1417	5.62288e-05
	Huynh-Feldt	176522	2.52412	69934.3	14.1417	2.37837e-05
	Lower-bound	176522	2	88261.2	14.1417	0.000128811
Error(samplings)	Sphericity Assumed	131066	147	891.602
	Greenhouse-Geisser	131066	23.6943	5531.52
	Huynh-Feldt	131066	26.5032	4945.27
	Lower-bound	131066	21	6241.22
a. Species = P. cupreus
Tests of Within-Subjects Contrastsa
Measure:	MEASURE_1
Source		Type III Sum of Squares	df	Mean Square	F	Sig.
samplings	Linear	126654	1	126654	172.946	1.32112e-11
	Quadratic	28885.7	1	28885.7	215.349	1.64068e-12
	Cubic	8447.58	1	8447.58	8.82265	0.00730038
	Order 4	67663	1	67663	33.3655	9.83692e-06
	Order 5	72684.9	1	72684.9	43.9008	1.46753e-06
	Order 6	30907.8	1	30907.8	48.1181	7.48135e-07
	Order 7	4752.89	1	4752.89	52.0401	4.14806e-07
samplings * Trap	Linear	65951.5	2	32975.7	45.0282	2.54152e-08
	Quadratic	15093	2	7546.52	56.261	3.67283e-09
	Cubic	4345.84	2	2172.92	2.2694	0.128144
	Order 4	34992	2	17496	8.62751	0.00184109
	Order 5	37685.2	2	18842.6	11.3807	0.000448581
	Order 6	15980.9	2	7990.46	12.4398	0.00027309
	Order 7	2473.79	2	1236.89	13.5429	0.00016677
Error(samplings)	Linear	15379	21	732.335
	Quadratic	2816.82	21	134.134
	Cubic	20107.2	21	957.488
	Order 4	42586.6	21	2027.93
	Order 5	34768.9	21	1655.66
	Order 6	13489	21	642.333
	Order 7	1917.96	21	91.3312
a. Species = P. cupreus
Tests of Between-Subjects Effectsa
Measure:	MEASURE_1
Transformed Variable:	Average
Source	Type III Sum of Squares	df	Mean Square	F	Sig.
Intercept	92137.7	1	92137.7	149.217	5.24091e-11
Trap	47929.3	2	23964.7	38.8108	8.84298e-08
Error	12967	21	617.475
a. Species = P. cupreus
Estimated Marginal Means
Trap * samplingsa
Measure:	MEASURE_1
Trap		Mean	Std. Error	95% Confidence Interval
				Lower Bound	Upper Bound
beer A	1	1	0.56629	-0.177665	2.17766
	2	1.375	0.373011	0.599282	2.15072
	3	0.625	0.383825	-0.173207	1.42321
	4	0.75	0.298807	0.128597	1.3714
	5	0.125	0.161374	-0.210596	0.460596
	6	0.25	0.261634	-0.294098	0.794098
	7	167.875	27.9069	109.839	225.911
	8	60.375	8.81755	42.0379	78.7121
beer B	1	1.375	0.56629	0.197335	2.55266
	2	1.25	0.373011	0.474282	2.02572
	3	1.125	0.383825	0.326793	1.92321
	4	0.75	0.298807	0.128597	1.3714
	5	0.25	0.161374	-0.0855962	0.585596
	6	0.5	0.261634	-0.0440978	1.0441
	7	210.125	27.9069	152.089	268.161
	8	78	8.81755	59.6629	96.3371
wood tile	1	2.22045e-16	0.56629	-1.17766	1.17766
	2	2.22045e-16	0.373011	-0.775718	0.775718
	3	0	0.383825	-0.798207	0.798207
	4	1.11022e-16	0.298807	-0.621403	0.621403
	5	4.16334e-17	0.161374	-0.335596	0.335596
	6	8.32667e-17	0.261634	-0.544098	0.544098
	7	2.84217e-14	27.9069	-58.0356	58.0356
	8	1.42109e-14	8.81755	-18.3371	18.3371
a. Species = P. cupreus
Post Hoc Tests
Trap
Multiple Comparisonsa
Based on observed means. The error term is Mean Square(Error) = 77,184.
a. Species = P. cupreus
Homogeneous Subsets
MEASURE_1a
Student-Newman-Keulsb,c
Trap	N	Subset
		1	2
wood tile	8	0
beer A	8		29.0469
beer B	8		36.6719
Sig.		1	0.0972467
Means for groups in homogeneous subsets are displayed. Based on observed means. The error term is Mean Square(Error) = 77,184.
a. Species = P. cupreus
b. Uses Harmonic Mean Sample Size = 8,000.
c. Alpha = .05.
Profile Plots
Species = P. melas
Between-Subjects Factorsa
		N
Trap	beer A	8
	beer B	8
	wood tile	8
a. Species = P. melas
Multivariate Testsa,b
Effect		Value	F	Hypothesis df	Error df	Sig.
samplings	Pillai's Trace	0.401416	3,018c	4	18	0.045508
	Wilks' Lambda	0.598584	3,018c	4	18	0.045508
	Hotelling's Trace	0.670608	3,018c	4	18	0.045508
	Roy's Largest Root	0.670608	3,018c	4	18	0.045508
samplings * Trap	Pillai's Trace	0.487434	1.53072	8	38	0.179204
	Wilks' Lambda	0.567533	1,473c	8	36	0.201264
	Hotelling's Trace	0.66516	1.41346	8	34	0.226446
	Roy's Largest Root	0.449869	2,137d	4	19	0.115803
a. Species = P. melas
b. Design: Intercept + Trap Within Subjects Design: samplings
c. Exact statistic
d. The statistic is an upper bound on F that yields a lower bound on the significance level.
Mauchly's Test of Sphericitya,b
Measure:	MEASURE_1
Within Subjects Effect	Mauchly's W	Approx. Chi-Square	df	Sig.	Epsilonc
					Greenhouse-Geisser	Huynh-Feldt	Lower-bound
samplings	0		27		0.195475	0.224417	0.142857
Tests the null hypothesis that the error covariance matrix of the orthonormalized transformed dependent variables is proportional to an identity matrix.
a. Species = P. melas
b. Design: Intercept + Trap Within Subjects Design: samplings
c. May be used to adjust the degrees of freedom for the averaged tests of significance. Corrected tests are displayed in the Tests of Within-Subjects Effects table.
Tests of Within-Subjects Effectsa
Measure:	MEASURE_1
Source		Type III Sum of Squares	df	Mean Square	F	Sig.
samplings	Sphericity Assumed	9.91667	7	1.41667	7.47085	1.10415e-07
	Greenhouse-Geisser	9.91667	1.36832	7.24731	7.47085	0.00592095
	Huynh-Feldt	9.91667	1.57092	6.31265	7.47085	0.00394214
	Lower-bound	9.91667	1	9.91667	7.47085	0.0124541
samplings * Trap	Sphericity Assumed	6.70833	14	0.479167	2.52691	0.00292082
	Greenhouse-Geisser	6.70833	2.73665	2.4513	2.52691	0.0818961
	Huynh-Feldt	6.70833	3.14184	2.13516	2.52691	0.0719057
	Lower-bound	6.70833	2	3.35417	2.52691	0.103909
Error(samplings)	Sphericity Assumed	27.875	147	0.189626
	Greenhouse-Geisser	27.875	28.7348	0.970078
	Huynh-Feldt	27.875	32.9893	0.844971
	Lower-bound	27.875	21	1.32738
a. Species = P. melas
Tests of Within-Subjects Contrastsa
Measure:	MEASURE_1
Source		Type III Sum of Squares	df	Mean Square	F	Sig.
samplings	Linear	3.9375	1	3.9375	8.14512	0.00950365
	Quadratic	4.32143	1	4.32143	9.96471	0.00475773
	Cubic	1.06124	1	1.06124	4.45214	0.0470278
	Order 4	0.54789	1	0.54789	5.85019	0.0247415
	Order 5	0.0149573	1	0.0149573	0.31196	0.582387
	Order 6	0.00568182	1	0.00568182	0.396226	0.535833
	Order 7	0.027972	1	0.027972	1.75	0.200102
samplings * Trap	Linear	2.22024	2	1.11012	2.29639	0.125334
	Quadratic	2.45238	2	1.22619	2.82745	0.0817793
	Cubic	0.948232	2	0.474116	1.98903	0.161785
	Order 4	0.771104	2	0.385552	4.1168	0.0310127
	Order 5	0.271215	2	0.135607	2.82833	0.0817226
	Order 6	0.0265152	2	0.0132576	0.924528	0.412274
	Order 7	0.018648	2	0.00932401	0.583333	0.566824
Error(samplings)	Linear	10.1518	21	0.483418
	Quadratic	9.10714	21	0.433673
	Cubic	5.00568	21	0.238366
	Order 4	1.96672	21	0.0936534
	Order 5	1.00687	21	0.0479461
	Order 6	0.301136	21	0.0143398
	Order 7	0.335664	21	0.015984
a. Species = P. melas
Tests of Between-Subjects Effectsa
Measure:	MEASURE_1
Transformed Variable:	Average
Source	Type III Sum of Squares	df	Mean Square	F	Sig.
Intercept	3	1	3	12.9231	0.00170413
Trap	1.625	2	0.8125	3.5	0.0487689
Error	4.875	21	0.232143
a. Species = P. melas
Estimated Marginal Means
Trap * samplingsa
Measure:	MEASURE_1
Trap		Mean	Std. Error	95% Confidence Interval
				Lower Bound	Upper Bound
beer A	1	0.75	0.403666	-0.0894699	1.58947
	2	0.375	0.127942	0.108931	0.641069
	3	0	0	0	0
	4	0	0.0721688	-0.150083	0.150083
	5	0	0	0	0
	6	0	0	0	0
	7	0	0	0	0
	8	0.125	0.102062	-0.0872497	0.33725
beer B	1	1.375	0.403666	0.53553	2.21447
	2	0.125	0.127942	-0.141069	0.391069
	3	0	0	0	0
	4	0.125	0.0721688	-0.0250832	0.275083
	5	0	0	0	0
	6	0	0	0	0
	7	0	0	0	0
	8	0.125	0.102062	-0.0872497	0.33725
wood tile	1	0	0.403666	-0.83947	0.83947
	2	4.85723e-17	0.127942	-0.266069	0.266069
	3	0	0	0	0
	4	0	0.0721688	-0.150083	0.150083
	5	0	0	0	0
	6	0	0	0	0
	7	0	0	0	0
	8	2.08167e-17	0.102062	-0.21225	0.21225
a. Species = P. melas
Post Hoc Tests
Trap
Multiple Comparisonsa
Based on observed means. The error term is Mean Square(Error) = ,029.
a. Species = P. melas
Homogeneous Subsets
MEASURE_1a
Student-Newman-Keulsb,c
Trap	N	Subset
		1	2
wood tile	8	0
beer A	8	0.15625	0.15625
beer B	8		0.21875
Sig.		0.0807886	0.471185
Means for groups in homogeneous subsets are displayed. Based on observed means. The error term is Mean Square(Error) = ,029.
a. Species = P. melas
b. Uses Harmonic Mean Sample Size = 8,000.
c. Alpha = .05.
Profile Plots
